# Supplementary material for: Immunogenicity of a DNA vaccine candidate for COVID-19
Source: Nat Commun. 2020 May 20;11:2601. doi: 10.1038/s41467-020-16505-0 (PMC7239918; doi:10.1038/s41467-020-16505-0)
Supplement: Supplementary file 4 — Supplementary Data 1 [file 41467_2020_16505_MOESM4_ESM.csv]

Supplementary Data 1: Percent Identity Distance Heatmap between Two SARS-Cov2 Spike Protein Amino Acid Sequences from GISAID
Whole genome sequences of SARS-Cov2 available on GISAID up to date March 30th were downloaded.
Spike protein genome sequences of each reported isolate was extracted via a pearl script with primer sequences �ATGTTTGTTTTTCTTGTTT� (Forward)
and �GGAGTCAAATTACATTACACATAA� (Backward). All spike protein sequences were then translated and aligned to Wuhan-Hu-1 using the software Geneious Prime
(Clustal Omega 1.2.3 alignment algorithm). Percent Identity Distance between each two isolate sequences was calculated and presented as a cell value in the table.
Wuhan-Hu-1�s Percent Identity in the population was calculated by taking the average of it�s Percent Identity Distance to every other isolate.
	INO-4800/Wuhan-Hu-1	hCoV-19/USA/WA-UW65/2020|EPI_ISL_415593 translation	hCoV-19/USA/WA-S31/2020|EPI_ISL_417084 translation	hCoV-19/USA/WA-UW102/2020|EPI_ISL_416640 translation	hCoV-19/Belgium/ULG-3163/2020|EPI_ISL_417006 translation	hCoV-19/Ireland/Limerick-19935/2020|EPI_ISL_414587 translation	hCoV-19/England/200981386/2020|EPI_ISL_414010 translation	hCoV-19/Guangdong/GDSZ202008-P0020/2020|EPI_ISL_413866 translation	BetaCoV/Shanghai/IVDC-SH-001/2020|EPI_ISL_408483 translation	hCoV-19/Shanghai/SH0098/2020|EPI_ISL_416391 translation	hCoV-19/Czech translation	hCoV-19/Guangdong/GD2020086-P0021/2020|EPI_ISL_413862 translation	hCoV-19/USA/CT-Yale-006/2020|EPI_ISL_416420 translation	hCoV-19/Malaysia/MKAK-CL-2020-5049/2020|EPI_ISL_416884 translation	hCoV-19/USA/WA-UW166/2020|EPI_ISL_416704 translation	hCoV-19/France/IDF2284/2020|EPI_ISL_416501 translation	hCoV-19/England/20100121006/2020|EPI_ISL_415140 translation	hCoV-19/Belgium/MTR-03026/2020|EPI_ISL_416476 translation	hCoV-19/USA/WA14-UW10/2020|EPI_ISL_413649 translation	hCoV-19/China/WF0024/2020|EPI_ISL_413753 translation	BetaCoV/Beijing/IVDC-BJ-005/2020|EPI_ISL_408485 translation	hCoV-19/England/20102000906/2020|EPI_ISL_415148 translation	hCoV-19/USA/WA-UW29/2020|EPI_ISL_414616 translation	hCoV-19/Netherlands/NoordBrabant_4/2020|EPI_ISL_414450 translation	hCoV-19/India/1-27/2020|EPI_ISL_413522 translation	hCoV-19/Netherlands/ZuidHolland/30/2020|EPI_ISL_415534 translation	hCoV-19/Shanghai/SH0041/2020|EPI_ISL_416350 translation	hCoV-19/Canada/BC_66353/2020|EPI_ISL_415587 translation	hCoV-19/USA/CA-CDPH-UC1/2020|EPI_ISL_413557 translation	hCoV-19/China/WF0002/2020|EPI_ISL_413692 translation	hCoV-19/China/WF0004/2020|EPI_ISL_413694 translation	BetaCoV/Wuhan/IVDC-HB-envF13/2020|EPI_ISL_408511 translation	BetaCoV/Shenzhen/SZTH-004/2020|EPI_ISL_406595 translation	BetaCoV/Shenzhen/SZTH-001/2020|EPI_ISL_406592 translation	hCoV-19/USA/WA-UW146/2020|EPI_ISL_416684 translation	hCoV-19/USA/WA-UW143/2020|EPI_ISL_416681 translation	hCoV-19/USA/WA-S18/2020|EPI_ISL_417071 translation	hCoV-19/Shanghai/SH0069/2020|EPI_ISL_416372 translation	hCoV-19/Shanghai/SH0017/2020|EPI_ISL_416328 translation	hCoV-19/Germany/NRW-01/2020|EPI_ISL_413488 translation	hCoV-19/Hong translation	hCoV-19/Belgium/ULG-3662/2020|EPI_ISL_417008 translation	hCoV-19/Netherlands/Utrecht_6/2020|EPI_ISL_414461 translation	hCoV-19/Netherlands/Diemen_1363454/2020|EPI_ISL_413570 translation	hCoV-19/Finland/FIN03032020A/2020|EPI_ISL_413602 translation	BetaCoV/Switzerland/1000477797/2020|EPI_ISL_413023 translation	hCoV-19/USA/WA-UW155/2020|EPI_ISL_416693 translation	hCoV-19/USA/WA-UW117/2020|EPI_ISL_416655 translation	hCoV-19/France/Valence_425/2020|EPI_ISL_416746 translation
INO-4800/Wuhan-Hu-1		98.943	99.1	99.25	99.322	99.472	99.547	99.55	99.543	99.55	99.547	99.55	99.622	99.607	99.622	99.622	99.618	99.686	99.7	99.764	99.764	99.775	99.771	99.771	99.843	99.843	99.85	99.846	99.85	99.843	99.843	99.846	99.843	99.843	99.85	99.85	99.85	99.85	99.846	99.846	99.843	99.846	99.846	99.843	99.843	99.843	99.843	99.843	99.843
hCoV-19/USA/WA-UW65/2020|EPI_ISL_415593 translation	98.943		98.043	98.193	98.265	98.415	98.49	98.493	98.486	98.493	98.565	98.493	98.565	98.55	98.565	98.565	98.561	98.629	98.643	98.707	98.707	98.718	98.715	98.715	98.786	98.786	98.793	98.79	98.793	98.786	98.786	98.79	98.786	98.786	98.793	98.793	98.793	98.793	98.79	98.79	98.786	98.79	98.79	98.786	98.786	98.786	98.786	98.786	98.786
hCoV-19/USA/WA-S31/2020|EPI_ISL_417084 translation	99.1	98.043		98.35	98.422	98.572	98.647	98.65	98.643	98.65	98.722	98.65	98.722	98.707	98.722	98.722	98.718	98.786	98.8	98.865	98.865	98.875	98.872	98.872	98.943	98.943	98.95	98.947	98.95	98.943	98.943	98.947	98.943	98.943	98.95	98.95	98.95	98.95	98.947	98.947	98.943	98.947	98.947	98.943	98.943	98.943	98.943	98.943	98.943
hCoV-19/USA/WA-UW102/2020|EPI_ISL_416640 translation	99.25	98.193	98.35		98.572	98.722	98.797	98.8	98.793	99.025	98.797	98.8	98.872	98.857	98.872	98.872	98.868	98.936	98.95	99.014	99.014	99.025	99.022	99.022	99.093	99.093	99.1	99.097	99.1	99.093	99.093	99.097	99.093	99.093	99.1	99.1	99.1	99.1	99.097	99.097	99.093	99.097	99.097	99.093	99.093	99.093	99.093	99.093	99.093
hCoV-19/Belgium/ULG-3163/2020|EPI_ISL_417006 translation	99.322	98.265	98.422	98.572		98.95	99.025	98.872	98.865	98.872	99.025	98.872	99.1	98.929	99.1	99.1	99.097	99.164	99.022	99.086	99.086	99.097	99.25	99.25	99.164	99.322	99.322	99.243	99.172	99.164	99.164	99.168	99.164	99.164	99.172	99.172	99.172	99.172	99.168	99.168	99.164	99.243	99.325	99.322	99.322	99.322	99.322	99.322	99.322
hCoV-19/Ireland/Limerick-19935/2020|EPI_ISL_414587 translation	99.472	98.415	98.572	98.722	98.95		99.175	99.022	99.014	99.022	99.25	99.022	99.4	99.079	99.25	99.25	99.247	99.314	99.172	99.236	99.236	99.247	99.4	99.4	99.314	99.472	99.322	99.318	99.322	99.314	99.314	99.318	99.314	99.314	99.322	99.322	99.322	99.322	99.318	99.318	99.314	99.318	99.475	99.472	99.472	99.472	99.472	99.472	99.472
hCoV-19/England/200981386/2020|EPI_ISL_414010 translation	99.547	98.49	98.647	98.797	99.025	99.175		99.247	99.089	99.097	99.25	99.097	99.325	99.154	99.325	99.325	99.322	99.389	99.247	99.311	99.311	99.322	99.475	99.475	99.389	99.547	99.397	99.393	99.397	99.389	99.389	99.393	99.389	99.389	99.397	99.397	99.397	99.397	99.393	99.393	99.389	99.393	99.55	99.547	99.547	99.547	99.547	99.547	99.547
hCoV-19/Guangdong/GDSZ202008-P0020/2020|EPI_ISL_413866 translation	99.55	98.493	98.65	98.8	98.872	99.022	99.247		99.093	99.1	99.097	99.1	99.172	99.157	99.172	99.172	99.168	99.236	99.25	99.314	99.314	99.325	99.322	99.322	99.393	99.393	99.4	99.397	99.4	99.393	99.393	99.397	99.393	99.393	99.4	99.4	99.4	99.4	99.397	99.397	99.393	99.397	99.397	99.393	99.393	99.393	99.393	99.393	99.393
BetaCoV/Shanghai/IVDC-SH-001/2020|EPI_ISL_408483 translation	99.543	98.486	98.643	98.793	98.865	99.014	99.089	99.093		99.093	99.089	99.093	99.164	99.15	99.164	99.164	99.161	99.229	99.243	99.307	99.307	99.318	99.314	99.314	99.386	99.386	99.393	99.389	99.393	99.386	99.386	99.389	99.386	99.386	99.393	99.393	99.393	99.393	99.389	99.389	99.386	99.389	99.389	99.386	99.386	99.386	99.386	99.386	99.386
hCoV-19/Shanghai/SH0098/2020|EPI_ISL_416391 translation	99.55	98.493	98.65	99.025	98.872	99.022	99.097	99.1	99.093		99.097	99.1	99.172	99.157	99.172	99.172	99.168	99.236	99.25	99.314	99.314	99.325	99.322	99.322	99.393	99.393	99.4	99.397	99.4	99.393	99.393	99.397	99.393	99.393	99.4	99.4	99.4	99.4	99.397	99.397	99.393	99.397	99.397	99.393	99.393	99.393	99.393	99.393	99.393
hCoV-19/Czech translation	99.547	98.565	98.722	98.797	99.025	99.25	99.25	99.097	99.089	99.097		99.097	99.4	99.154	99.325	99.325	99.322	99.389	99.247	99.311	99.311	99.322	99.475	99.475	99.389	99.547	99.397	99.393	99.397	99.389	99.389	99.393	99.389	99.389	99.397	99.397	99.397	99.397	99.393	99.393	99.389	99.393	99.55	99.547	99.547	99.547	99.547	99.547	99.547
hCoV-19/Guangdong/GD2020086-P0021/2020|EPI_ISL_413862 translation	99.55	98.493	98.65	98.8	98.872	99.022	99.097	99.1	99.093	99.1	99.097		99.172	99.157	99.172	99.172	99.168	99.236	99.25	99.314	99.314	99.325	99.322	99.322	99.468	99.468	99.4	99.397	99.4	99.393	99.393	99.397	99.393	99.393	99.4	99.4	99.4	99.4	99.472	99.397	99.393	99.397	99.397	99.393	99.393	99.393	99.393	99.393	99.393
hCoV-19/USA/CT-Yale-006/2020|EPI_ISL_416420 translation	99.622	98.565	98.722	98.872	99.1	99.4	99.325	99.172	99.164	99.172	99.4	99.172		99.229	99.4	99.4	99.397	99.464	99.322	99.386	99.386	99.397	99.55	99.55	99.464	99.622	99.472	99.468	99.472	99.464	99.464	99.468	99.464	99.464	99.472	99.472	99.472	99.472	99.468	99.468	99.464	99.468	99.625	99.622	99.622	99.622	99.622	99.622	99.622
hCoV-19/Malaysia/MKAK-CL-2020-5049/2020|EPI_ISL_416884 translation	99.607	98.55	98.707	98.857	98.929	99.079	99.154	99.157	99.15	99.157	99.154	99.157	99.229		99.229	99.229	99.225	99.293	99.307	99.372	99.372	99.382	99.379	99.379	99.45	99.45	99.457	99.454	99.457	99.45	99.45	99.454	99.45	99.45	99.457	99.457	99.457	99.457	99.454	99.454	99.45	99.454	99.454	99.45	99.45	99.45	99.45	99.45	99.45
hCoV-19/USA/WA-UW166/2020|EPI_ISL_416704 translation	99.622	98.565	98.722	98.872	99.1	99.25	99.325	99.172	99.164	99.172	99.325	99.172	99.4	99.229		99.4	99.397	99.464	99.322	99.386	99.386	99.397	99.55	99.55	99.464	99.622	99.472	99.468	99.472	99.464	99.464	99.468	99.464	99.464	99.472	99.472	99.472	99.472	99.468	99.468	99.464	99.468	99.625	99.622	99.622	99.622	99.622	99.622	99.622
hCoV-19/France/IDF2284/2020|EPI_ISL_416501 translation	99.622	98.565	98.722	98.872	99.1	99.25	99.325	99.172	99.164	99.172	99.325	99.172	99.4	99.229	99.4		99.397	99.464	99.322	99.386	99.386	99.397	99.55	99.55	99.464	99.622	99.472	99.468	99.472	99.464	99.464	99.468	99.464	99.464	99.472	99.472	99.472	99.472	99.468	99.468	99.464	99.468	99.625	99.622	99.622	99.622	99.622	99.622	99.622
hCoV-19/England/20100121006/2020|EPI_ISL_415140 translation	99.618	98.561	98.718	98.868	99.097	99.247	99.322	99.168	99.161	99.168	99.322	99.168	99.397	99.225	99.397	99.397		99.461	99.318	99.382	99.382	99.393	99.547	99.547	99.461	99.618	99.468	99.464	99.468	99.461	99.461	99.464	99.461	99.461	99.468	99.468	99.468	99.468	99.464	99.464	99.461	99.464	99.622	99.618	99.618	99.618	99.618	99.618	99.618
hCoV-19/Belgium/MTR-03026/2020|EPI_ISL_416476 translation	99.686	98.629	98.786	98.936	99.164	99.314	99.389	99.236	99.229	99.236	99.389	99.236	99.464	99.293	99.464	99.464	99.461		99.543	99.45	99.45	99.461	99.614	99.614	99.529	99.686	99.536	99.532	99.536	99.529	99.529	99.532	99.529	99.529	99.536	99.536	99.536	99.536	99.532	99.532	99.529	99.532	99.689	99.686	99.686	99.686	99.686	99.686	99.686
hCoV-19/USA/WA14-UW10/2020|EPI_ISL_413649 translation	99.7	98.643	98.8	98.95	99.022	99.172	99.247	99.25	99.243	99.25	99.247	99.25	99.322	99.307	99.322	99.322	99.318	99.543		99.464	99.464	99.475	99.472	99.472	99.543	99.543	99.55	99.547	99.55	99.543	99.543	99.547	99.543	99.543	99.55	99.55	99.55	99.55	99.547	99.547	99.543	99.547	99.547	99.543	99.543	99.543	99.543	99.543	99.543
hCoV-19/China/WF0024/2020|EPI_ISL_413753 translation	99.764	98.707	98.865	99.014	99.086	99.236	99.311	99.314	99.307	99.314	99.311	99.314	99.386	99.372	99.386	99.386	99.382	99.45	99.464		99.529	99.539	99.536	99.536	99.607	99.607	99.614	99.611	99.614	99.607	99.607	99.611	99.607	99.607	99.614	99.614	99.614	99.614	99.611	99.611	99.607	99.611	99.611	99.607	99.607	99.607	99.607	99.607	99.607
BetaCoV/Beijing/IVDC-BJ-005/2020|EPI_ISL_408485 translation	99.764	98.707	98.865	99.014	99.086	99.236	99.311	99.314	99.307	99.314	99.311	99.314	99.386	99.372	99.386	99.386	99.382	99.45	99.464	99.529		99.539	99.536	99.536	99.607	99.607	99.614	99.611	99.614	99.607	99.607	99.611	99.607	99.607	99.614	99.614	99.614	99.614	99.611	99.611	99.607	99.611	99.611	99.607	99.607	99.607	99.607	99.607	99.607
hCoV-19/England/20102000906/2020|EPI_ISL_415148 translation	99.775	98.718	98.875	99.025	99.097	99.247	99.322	99.325	99.318	99.325	99.322	99.325	99.397	99.382	99.397	99.397	99.393	99.461	99.475	99.539	99.539		99.547	99.547	99.618	99.618	99.625	99.622	99.625	99.618	99.618	99.622	99.618	99.618	99.625	99.625	99.625	99.625	99.622	99.622	99.618	99.622	99.622	99.618	99.618	99.618	99.618	99.618	99.618
hCoV-19/USA/WA-UW29/2020|EPI_ISL_414616 translation	99.771	98.715	98.872	99.022	99.25	99.4	99.475	99.322	99.314	99.322	99.475	99.322	99.55	99.379	99.55	99.55	99.547	99.614	99.472	99.536	99.536	99.547		99.7	99.614	99.771	99.622	99.618	99.622	99.614	99.614	99.618	99.614	99.614	99.622	99.622	99.622	99.622	99.618	99.618	99.614	99.618	99.775	99.771	99.771	99.771	99.771	99.771	99.771
hCoV-19/Netherlands/NoordBrabant_4/2020|EPI_ISL_414450 translation	99.771	98.715	98.872	99.022	99.25	99.4	99.475	99.322	99.314	99.322	99.475	99.322	99.55	99.379	99.55	99.55	99.547	99.614	99.472	99.536	99.536	99.547	99.7		99.614	99.771	99.622	99.618	99.622	99.614	99.614	99.618	99.614	99.614	99.622	99.622	99.622	99.622	99.618	99.618	99.614	99.618	99.85	99.771	99.771	99.771	99.771	99.771	99.771
hCoV-19/India/1-27/2020|EPI_ISL_413522 translation	99.843	98.786	98.943	99.093	99.164	99.314	99.389	99.393	99.386	99.393	99.389	99.468	99.464	99.45	99.464	99.464	99.461	99.529	99.543	99.607	99.607	99.618	99.614	99.614		99.843	99.693	99.689	99.693	99.686	99.686	99.689	99.686	99.686	99.693	99.693	99.693	99.693	99.689	99.689	99.686	99.689	99.689	99.686	99.686	99.686	99.686	99.686	99.686
hCoV-19/Netherlands/ZuidHolland/30/2020|EPI_ISL_415534 translation	99.843	98.786	98.943	99.093	99.322	99.472	99.547	99.393	99.386	99.393	99.547	99.468	99.622	99.45	99.622	99.622	99.618	99.686	99.543	99.607	99.607	99.618	99.771	99.771	99.843		99.693	99.689	99.693	99.686	99.686	99.689	99.686	99.686	99.693	99.693	99.693	99.693	99.689	99.689	99.686	99.689	99.846	99.843	99.843	99.843	99.843	99.843	99.843
hCoV-19/Shanghai/SH0041/2020|EPI_ISL_416350 translation	99.85	98.793	98.95	99.1	99.322	99.322	99.397	99.4	99.393	99.4	99.397	99.4	99.472	99.457	99.472	99.472	99.468	99.536	99.55	99.614	99.614	99.625	99.622	99.622	99.693	99.693		99.696	99.7	99.693	99.693	99.696	99.693	99.693	99.7	99.7	99.7	99.7	99.696	99.696	99.693	99.771	99.696	99.693	99.693	99.693	99.693	99.693	99.693
hCoV-19/Canada/BC_66353/2020|EPI_ISL_415587 translation	99.846	98.79	98.947	99.097	99.243	99.318	99.393	99.397	99.389	99.397	99.393	99.397	99.468	99.454	99.468	99.468	99.464	99.532	99.547	99.611	99.611	99.622	99.618	99.618	99.689	99.689	99.696		99.696	99.689	99.689	99.693	99.689	99.689	99.696	99.696	99.696	99.696	99.693	99.693	99.689	99.693	99.693	99.689	99.689	99.689	99.689	99.689	99.689
hCoV-19/USA/CA-CDPH-UC1/2020|EPI_ISL_413557 translation	99.85	98.793	98.95	99.1	99.172	99.322	99.397	99.4	99.393	99.4	99.397	99.4	99.472	99.457	99.472	99.472	99.468	99.536	99.55	99.614	99.614	99.625	99.622	99.622	99.693	99.693	99.7	99.696		99.693	99.693	99.696	99.693	99.693	99.7	99.7	99.7	99.7	99.696	99.696	99.693	99.696	99.696	99.693	99.693	99.693	99.693	99.693	99.693
hCoV-19/China/WF0002/2020|EPI_ISL_413692 translation	99.843	98.786	98.943	99.093	99.164	99.314	99.389	99.393	99.386	99.393	99.389	99.393	99.464	99.45	99.464	99.464	99.461	99.529	99.543	99.607	99.607	99.618	99.614	99.614	99.686	99.686	99.693	99.689	99.693		100	99.689	99.686	99.686	99.693	99.693	99.693	99.693	99.689	99.689	99.686	99.689	99.689	99.686	99.686	99.686	99.686	99.686	99.686
hCoV-19/China/WF0004/2020|EPI_ISL_413694 translation	99.843	98.786	98.943	99.093	99.164	99.314	99.389	99.393	99.386	99.393	99.389	99.393	99.464	99.45	99.464	99.464	99.461	99.529	99.543	99.607	99.607	99.618	99.614	99.614	99.686	99.686	99.693	99.689	99.693	100		99.689	99.686	99.686	99.693	99.693	99.693	99.693	99.689	99.689	99.686	99.689	99.689	99.686	99.686	99.686	99.686	99.686	99.686
BetaCoV/Wuhan/IVDC-HB-envF13/2020|EPI_ISL_408511 translation	99.846	98.79	98.947	99.097	99.168	99.318	99.393	99.397	99.389	99.397	99.393	99.397	99.468	99.454	99.468	99.468	99.464	99.532	99.547	99.611	99.611	99.622	99.618	99.618	99.689	99.689	99.696	99.693	99.696	99.689	99.689		99.689	99.689	99.696	99.696	99.696	99.696	99.693	99.693	99.689	99.693	99.693	99.689	99.689	99.689	99.689	99.689	99.689
BetaCoV/Shenzhen/SZTH-004/2020|EPI_ISL_406595 translation	99.843	98.786	98.943	99.093	99.164	99.314	99.389	99.393	99.386	99.393	99.389	99.393	99.464	99.45	99.464	99.464	99.461	99.529	99.543	99.607	99.607	99.618	99.614	99.614	99.686	99.686	99.693	99.689	99.693	99.686	99.686	99.689		99.686	99.693	99.693	99.693	99.693	99.689	99.689	99.686	99.689	99.689	99.686	99.686	99.686	99.686	99.686	99.686
BetaCoV/Shenzhen/SZTH-001/2020|EPI_ISL_406592 translation	99.843	98.786	98.943	99.093	99.164	99.314	99.389	99.393	99.386	99.393	99.389	99.393	99.464	99.45	99.464	99.464	99.461	99.529	99.543	99.607	99.607	99.618	99.614	99.614	99.686	99.686	99.693	99.689	99.693	99.686	99.686	99.689	99.686		99.693	99.693	99.693	99.693	99.689	99.689	99.686	99.689	99.689	99.686	99.686	99.686	99.686	99.686	99.686
hCoV-19/USA/WA-UW146/2020|EPI_ISL_416684 translation	99.85	98.793	98.95	99.1	99.172	99.322	99.397	99.4	99.393	99.4	99.397	99.4	99.472	99.457	99.472	99.472	99.468	99.536	99.55	99.614	99.614	99.625	99.622	99.622	99.693	99.693	99.7	99.696	99.7	99.693	99.693	99.696	99.693	99.693		99.7	99.7	99.7	99.696	99.696	99.693	99.696	99.696	99.693	99.693	99.693	99.693	99.693	99.693
hCoV-19/USA/WA-UW143/2020|EPI_ISL_416681 translation	99.85	98.793	98.95	99.1	99.172	99.322	99.397	99.4	99.393	99.4	99.397	99.4	99.472	99.457	99.472	99.472	99.468	99.536	99.55	99.614	99.614	99.625	99.622	99.622	99.693	99.693	99.7	99.696	99.7	99.693	99.693	99.696	99.693	99.693	99.7		99.7	99.7	99.696	99.696	99.693	99.696	99.696	99.693	99.693	99.693	99.693	99.693	99.693
hCoV-19/USA/WA-S18/2020|EPI_ISL_417071 translation	99.85	98.793	98.95	99.1	99.172	99.322	99.397	99.4	99.393	99.4	99.397	99.4	99.472	99.457	99.472	99.472	99.468	99.536	99.55	99.614	99.614	99.625	99.622	99.622	99.693	99.693	99.7	99.696	99.7	99.693	99.693	99.696	99.693	99.693	99.7	99.7		99.7	99.696	99.696	99.693	99.696	99.696	99.693	99.693	99.693	99.693	99.693	99.693
hCoV-19/Shanghai/SH0069/2020|EPI_ISL_416372 translation	99.85	98.793	98.95	99.1	99.172	99.322	99.397	99.4	99.393	99.4	99.397	99.4	99.472	99.457	99.472	99.472	99.468	99.536	99.55	99.614	99.614	99.625	99.622	99.622	99.693	99.693	99.7	99.696	99.7	99.693	99.693	99.696	99.693	99.693	99.7	99.7	99.7		99.696	99.696	99.693	99.696	99.696	99.693	99.693	99.693	99.693	99.693	99.693
hCoV-19/Shanghai/SH0017/2020|EPI_ISL_416328 translation	99.846	98.79	98.947	99.097	99.168	99.318	99.393	99.397	99.389	99.397	99.393	99.472	99.468	99.454	99.468	99.468	99.464	99.532	99.547	99.611	99.611	99.622	99.618	99.618	99.689	99.689	99.696	99.693	99.696	99.689	99.689	99.693	99.689	99.689	99.696	99.696	99.696	99.696		99.693	99.689	99.693	99.693	99.689	99.689	99.689	99.689	99.689	99.689
hCoV-19/Germany/NRW-01/2020|EPI_ISL_413488 translation	99.846	98.79	98.947	99.097	99.168	99.318	99.393	99.397	99.389	99.397	99.393	99.397	99.468	99.454	99.468	99.468	99.464	99.532	99.547	99.611	99.611	99.622	99.618	99.618	99.689	99.689	99.696	99.693	99.696	99.689	99.689	99.693	99.689	99.689	99.696	99.696	99.696	99.696	99.693		99.689	99.85	99.693	99.689	99.689	99.689	99.689	99.689	99.689
hCoV-19/Hong translation	99.843	98.786	98.943	99.093	99.164	99.314	99.389	99.393	99.386	99.393	99.389	99.393	99.464	99.45	99.464	99.464	99.461	99.529	99.543	99.607	99.607	99.618	99.614	99.614	99.686	99.686	99.693	99.689	99.693	99.686	99.686	99.689	99.686	99.686	99.693	99.693	99.693	99.693	99.689	99.689		99.689	99.689	99.686	99.686	99.686	99.686	99.686	99.686
hCoV-19/Belgium/ULG-3662/2020|EPI_ISL_417008 translation	99.846	98.79	98.947	99.097	99.243	99.318	99.393	99.397	99.389	99.397	99.393	99.397	99.468	99.454	99.468	99.468	99.464	99.532	99.547	99.611	99.611	99.622	99.618	99.618	99.689	99.689	99.771	99.693	99.696	99.689	99.689	99.693	99.689	99.689	99.696	99.696	99.696	99.696	99.693	99.85	99.689		99.693	99.689	99.689	99.689	99.689	99.689	99.689
hCoV-19/Netherlands/Utrecht_6/2020|EPI_ISL_414461 translation	99.846	98.79	98.947	99.097	99.325	99.475	99.55	99.397	99.389	99.397	99.55	99.397	99.625	99.454	99.625	99.625	99.622	99.689	99.547	99.611	99.611	99.622	99.775	99.85	99.689	99.846	99.696	99.693	99.696	99.689	99.689	99.693	99.689	99.689	99.696	99.696	99.696	99.696	99.693	99.693	99.689	99.693		99.846	99.846	99.846	99.846	99.846	99.846
hCoV-19/Netherlands/Diemen_1363454/2020|EPI_ISL_413570 translation	99.843	98.786	98.943	99.093	99.322	99.472	99.547	99.393	99.386	99.393	99.547	99.393	99.622	99.45	99.622	99.622	99.618	99.686	99.543	99.607	99.607	99.618	99.771	99.771	99.686	99.843	99.693	99.689	99.693	99.686	99.686	99.689	99.686	99.686	99.693	99.693	99.693	99.693	99.689	99.689	99.686	99.689	99.846		99.843	99.843	99.843	99.843	99.843
hCoV-19/Finland/FIN03032020A/2020|EPI_ISL_413602 translation	99.843	98.786	98.943	99.093	99.322	99.472	99.547	99.393	99.386	99.393	99.547	99.393	99.622	99.45	99.622	99.622	99.618	99.686	99.543	99.607	99.607	99.618	99.771	99.771	99.686	99.843	99.693	99.689	99.693	99.686	99.686	99.689	99.686	99.686	99.693	99.693	99.693	99.693	99.689	99.689	99.686	99.689	99.846	99.843		99.843	99.843	99.843	99.843
BetaCoV/Switzerland/1000477797/2020|EPI_ISL_413023 translation	99.843	98.786	98.943	99.093	99.322	99.472	99.547	99.393	99.386	99.393	99.547	99.393	99.622	99.45	99.622	99.622	99.618	99.686	99.543	99.607	99.607	99.618	99.771	99.771	99.686	99.843	99.693	99.689	99.693	99.686	99.686	99.689	99.686	99.686	99.693	99.693	99.693	99.693	99.689	99.689	99.686	99.689	99.846	99.843	99.843		99.843	99.843	99.843
hCoV-19/USA/WA-UW155/2020|EPI_ISL_416693 translation	99.843	98.786	98.943	99.093	99.322	99.472	99.547	99.393	99.386	99.393	99.547	99.393	99.622	99.45	99.622	99.622	99.618	99.686	99.543	99.607	99.607	99.618	99.771	99.771	99.686	99.843	99.693	99.689	99.693	99.686	99.686	99.689	99.686	99.686	99.693	99.693	99.693	99.693	99.689	99.689	99.686	99.689	99.846	99.843	99.843	99.843		99.843	99.843
hCoV-19/USA/WA-UW117/2020|EPI_ISL_416655 translation	99.843	98.786	98.943	99.093	99.322	99.472	99.547	99.393	99.386	99.393	99.547	99.393	99.622	99.45	99.622	99.622	99.618	99.686	99.543	99.607	99.607	99.618	99.771	99.771	99.686	99.843	99.693	99.689	99.693	99.686	99.686	99.689	99.686	99.686	99.693	99.693	99.693	99.693	99.689	99.689	99.686	99.689	99.846	99.843	99.843	99.843	99.843		99.843
hCoV-19/France/Valence_425/2020|EPI_ISL_416746 translation	99.843	98.786	98.943	99.093	99.322	99.472	99.547	99.393	99.386	99.393	99.547	99.393	99.622	99.45	99.622	99.622	99.618	99.686	99.543	99.607	99.607	99.618	99.771	99.771	99.686	99.843	99.693	99.689	99.693	99.686	99.686	99.689	99.686	99.686	99.693	99.693	99.693	99.693	99.689	99.689	99.686	99.689	99.846	99.843	99.843	99.843	99.843	99.843
hCoV-19/France/Lyon_683/2020|EPI_ISL_416750 translation	99.843	98.865	98.943	99.093	99.322	99.472	99.547	99.393	99.386	99.393	99.547	99.393	99.622	99.45	99.622	99.622	99.618	99.686	99.543	99.607	99.607	99.618	99.771	99.771	99.686	99.843	99.693	99.689	99.693	99.686	99.686	99.689	99.686	99.686	99.693	99.693	99.693	99.693	99.689	99.689	99.686	99.689	99.846	99.843	99.843	99.843	99.843	99.843	99.843
hCoV-19/France/Clermont-Ferrand_650/2020|EPI_ISL_416752 translation	99.843	98.786	98.943	99.093	99.322	99.472	99.547	99.393	99.386	99.393	99.547	99.393	99.622	99.45	99.622	99.622	99.618	99.686	99.543	99.607	99.607	99.618	99.771	99.771	99.686	99.843	99.693	99.689	99.693	99.686	99.686	99.689	99.686	99.686	99.693	99.693	99.693	99.693	99.689	99.689	99.686	99.689	99.846	99.843	99.843	99.843	99.843	99.843	99.843
hCoV-19/France/Bourg-en-Bresse_06678/2020|EPI_ISL_416757 translation	99.843	98.786	98.943	99.093	99.322	99.472	99.547	99.393	99.386	99.393	99.547	99.393	99.622	99.45	99.622	99.622	99.618	99.686	99.543	99.607	99.607	99.618	99.771	99.771	99.686	99.843	99.693	99.689	99.693	99.686	99.686	99.689	99.686	99.686	99.693	99.693	99.693	99.693	99.689	99.689	99.686	99.689	99.846	99.843	99.843	99.843	99.843	99.843	99.843
hCoV-19/France/B2344/2020|EPI_ISL_416509 translation	99.843	98.786	98.943	99.093	99.322	99.472	99.547	99.393	99.386	99.393	99.547	99.393	99.622	99.45	99.622	99.622	99.618	99.686	99.543	99.607	99.607	99.618	99.771	99.771	99.686	99.843	99.693	99.689	99.693	99.686	99.686	99.689	99.686	99.686	99.693	99.693	99.693	99.693	99.689	99.689	99.686	99.689	99.846	99.843	99.843	99.843	99.843	99.843	99.843
hCoV-19/France/B2349/2020|EPI_ISL_416512 translation	99.843	98.786	98.943	99.093	99.322	99.472	99.547	99.393	99.386	99.393	99.547	99.393	99.622	99.45	99.622	99.622	99.618	99.686	99.543	99.607	99.607	99.618	99.771	99.771	99.686	99.843	99.693	99.689	99.693	99.686	99.686	99.689	99.686	99.686	99.693	99.693	99.693	99.693	99.689	99.689	99.686	99.689	99.846	99.843	99.843	99.843	99.843	99.843	99.843
hCoV-19/France/B2351/2020|EPI_ISL_416513 translation	99.843	98.786	98.943	99.093	99.322	99.472	99.547	99.393	99.386	99.393	99.547	99.393	99.622	99.45	99.622	99.622	99.618	99.686	99.543	99.607	99.607	99.618	99.771	99.771	99.686	99.843	99.693	99.689	99.693	99.686	99.686	99.689	99.686	99.686	99.693	99.693	99.693	99.693	99.689	99.689	99.686	99.689	99.846	99.843	99.843	99.843	99.843	99.843	99.843
hCoV-19/Denmark/SSI-102/2020 translation	99.843	98.786	98.943	99.093	99.322	99.472	99.547	99.393	99.386	99.393	99.547	99.393	99.622	99.45	99.622	99.622	99.618	99.686	99.543	99.607	99.607	99.618	99.771	99.771	99.686	99.843	99.693	99.689	99.693	99.686	99.686	99.689	99.686	99.686	99.693	99.693	99.693	99.693	99.689	99.689	99.686	99.689	99.846	99.843	99.843	99.843	99.843	99.843	99.843
hCoV-19/Belgium/ULG-6939/2020|EPI_ISL_417020 translation	99.843	98.786	98.943	99.093	99.322	99.472	99.547	99.393	99.386	99.393	99.547	99.393	99.622	99.45	99.622	99.622	99.618	99.686	99.543	99.607	99.607	99.618	99.771	99.771	99.686	99.843	99.693	99.689	99.693	99.686	99.686	99.689	99.686	99.686	99.693	99.693	99.693	99.693	99.689	99.689	99.686	99.689	99.846	99.843	99.843	99.843	99.843	99.843	99.843
hCoV-19/Belgium/ULG-6503/2020|EPI_ISL_417016 translation	99.846	98.79	98.947	99.097	99.4	99.475	99.55	99.397	99.389	99.397	99.55	99.397	99.625	99.454	99.625	99.625	99.622	99.689	99.547	99.611	99.611	99.622	99.775	99.775	99.689	99.846	99.696	99.768	99.696	99.689	99.689	99.693	99.689	99.689	99.696	99.696	99.696	99.696	99.693	99.693	99.689	99.693	99.85	99.846	99.846	99.846	99.846	99.846	99.846
hCoV-19/Belgium/ULG-6950/2020|EPI_ISL_417023 translation	99.846	98.79	98.947	99.097	99.4	99.475	99.55	99.397	99.389	99.397	99.55	99.397	99.625	99.454	99.625	99.625	99.622	99.689	99.547	99.611	99.611	99.622	99.775	99.775	99.689	99.846	99.696	99.768	99.696	99.689	99.689	99.693	99.689	99.689	99.696	99.696	99.696	99.696	99.693	99.693	99.689	99.693	99.85	99.846	99.846	99.846	99.846	99.846	99.846
hCoV-19/Belgium/MTR-03021/2020|EPI_ISL_416467 translation	99.843	98.786	98.943	99.093	99.322	99.472	99.547	99.393	99.386	99.393	99.547	99.393	99.622	99.45	99.622	99.622	99.618	99.843	99.622	99.607	99.607	99.618	99.771	99.771	99.686	99.843	99.693	99.689	99.693	99.686	99.686	99.689	99.686	99.686	99.693	99.693	99.693	99.693	99.689	99.689	99.686	99.689	99.846	99.843	99.843	99.843	99.843	99.843	99.843
hCoV-19/Belgium/SN-03031/2020|EPI_ISL_416469 translation	99.843	98.786	98.943	99.093	99.322	99.472	99.547	99.393	99.386	99.393	99.547	99.393	99.622	99.45	99.622	99.622	99.618	99.843	99.622	99.607	99.607	99.618	99.771	99.771	99.686	99.843	99.693	99.689	99.693	99.686	99.686	99.689	99.686	99.686	99.693	99.693	99.693	99.693	99.689	99.689	99.686	99.689	99.846	99.843	99.843	99.843	99.843	99.843	99.843
hCoV-19/Netherlands/ZuidHolland_9/2020|EPI_ISL_414445 translation	99.843	98.865	98.943	99.093	99.322	99.472	99.547	99.393	99.386	99.393	99.547	99.393	99.622	99.45	99.622	99.622	99.618	99.686	99.543	99.607	99.607	99.618	99.771	99.771	99.686	99.843	99.693	99.689	99.693	99.686	99.686	99.689	99.686	99.686	99.693	99.693	99.693	99.693	99.689	99.689	99.686	99.689	99.846	99.843	99.843	99.843	99.843	99.843	99.843
hCov-19/Netherlands/NA/23/2020|EPI_ISL_415480 translation	99.843	98.865	98.943	99.093	99.322	99.472	99.547	99.393	99.386	99.393	99.547	99.393	99.622	99.45	99.622	99.622	99.618	99.686	99.543	99.607	99.607	99.618	99.771	99.771	99.686	99.843	99.693	99.689	99.693	99.686	99.686	99.689	99.686	99.686	99.693	99.693	99.693	99.693	99.689	99.689	99.686	99.689	99.846	99.843	99.843	99.843	99.843	99.843	99.843
hCoV-19/Netherlands/ZuidHolland_2/2020|EPI_ISL_414556 translation	99.843	98.786	98.943	99.093	99.322	99.472	99.547	99.393	99.386	99.393	99.547	99.393	99.622	99.45	99.622	99.622	99.618	99.686	99.543	99.607	99.607	99.618	99.771	99.85	99.686	99.843	99.693	99.689	99.693	99.686	99.686	99.689	99.686	99.686	99.693	99.693	99.693	99.693	99.689	99.689	99.686	99.689	99.925	99.843	99.843	99.843	99.843	99.843	99.843
hCoV-19/Netherlands/ZuidHolland/28/2020|EPI_ISL_415532 translation	99.843	98.786	98.943	99.093	99.322	99.472	99.547	99.393	99.386	99.393	99.547	99.393	99.622	99.45	99.622	99.622	99.618	99.686	99.543	99.607	99.607	99.618	99.771	99.771	99.686	99.843	99.693	99.689	99.693	99.686	99.686	99.689	99.686	99.686	99.693	99.693	99.693	99.693	99.689	99.689	99.686	99.689	99.846	99.843	99.843	99.843	99.843	99.843	99.843
hCoV-19/France/HF1986/2020|EPI_ISL_414634 translation	99.843	98.786	98.943	99.093	99.322	99.472	99.547	99.393	99.386	99.393	99.547	99.393	99.622	99.45	99.622	99.622	99.618	99.686	99.543	99.607	99.607	99.618	99.771	99.771	99.686	99.843	99.693	99.689	99.693	99.686	99.686	99.689	99.686	99.686	99.693	99.693	99.693	99.693	99.689	99.689	99.686	99.689	99.846	99.843	99.843	99.843	99.843	99.843	99.843
hCoV-19/France/HF1805/2020|EPI_ISL_414628 translation	99.843	98.786	98.943	99.093	99.322	99.472	99.547	99.393	99.386	99.393	99.547	99.393	99.622	99.45	99.622	99.622	99.618	99.686	99.543	99.607	99.607	99.618	99.771	99.771	99.686	99.843	99.693	99.689	99.693	99.686	99.686	99.689	99.686	99.686	99.693	99.693	99.693	99.693	99.689	99.689	99.686	99.689	99.846	99.843	99.843	99.843	99.843	99.843	99.843
hCoV-19/France/GE1977/2020|EPI_ISL_414632 translation	99.843	98.786	98.943	99.093	99.322	99.472	99.547	99.393	99.386	99.393	99.547	99.393	99.622	99.45	99.622	99.622	99.618	99.686	99.543	99.607	99.607	99.618	99.771	99.771	99.686	99.843	99.693	99.689	99.693	99.686	99.686	99.689	99.686	99.686	99.693	99.693	99.693	99.693	99.689	99.689	99.686	99.689	99.846	99.843	99.843	99.843	99.843	99.843	99.843
hCoV-19/Finland/FIN-313/2020|EPI_ISL_414641 translation	99.843	98.786	98.943	99.093	99.322	99.472	99.547	99.393	99.386	99.393	99.547	99.393	99.622	99.45	99.622	99.622	99.618	99.686	99.543	99.607	99.607	99.618	99.771	99.771	99.686	99.843	99.693	99.689	99.693	99.686	99.686	99.689	99.686	99.686	99.693	99.693	99.693	99.693	99.689	99.689	99.686	99.689	99.846	99.843	99.843	99.843	99.843	99.843	99.843
hCoV-19/Netherlands/Utrecht_15/2020|EPI_ISL_414554 translation	99.843	98.786	98.943	99.093	99.322	99.472	99.547	99.393	99.386	99.393	99.547	99.393	99.622	99.45	99.622	99.622	99.618	99.686	99.543	99.607	99.607	99.618	99.771	99.771	99.686	99.843	99.693	99.689	99.693	99.686	99.686	99.689	99.686	99.686	99.693	99.693	99.693	99.693	99.689	99.689	99.686	99.689	99.846	99.843	99.843	99.843	99.843	99.843	99.843
hCoV-19/Netherlands/ZuidHolland/26/2020|EPI_ISL_415530 translation	99.843	98.786	98.943	99.093	99.322	99.472	99.547	99.393	99.386	99.393	99.547	99.393	99.622	99.45	99.622	99.622	99.618	99.686	99.543	99.607	99.607	99.618	99.771	99.771	99.686	99.843	99.693	99.689	99.693	99.686	99.686	99.689	99.686	99.686	99.693	99.693	99.693	99.693	99.689	99.689	99.686	99.689	99.846	99.843	99.843	99.843	99.843	99.843	99.843
hCov-19/Netherlands/NA/12/2020|EPI_ISL_415468 translation	99.843	98.786	98.943	99.093	99.322	99.472	99.547	99.393	99.386	99.393	99.547	99.393	99.622	99.45	99.622	99.622	99.618	99.686	99.543	99.607	99.607	99.618	99.771	99.771	99.686	99.843	99.693	99.689	99.693	99.686	99.686	99.689	99.686	99.686	99.693	99.693	99.693	99.693	99.689	99.689	99.686	99.689	99.846	99.843	99.843	99.843	99.843	99.843	99.843
hCov-19/Netherlands/NA/8/2020|EPI_ISL_415497 translation	99.843	98.786	98.943	99.093	99.322	99.472	99.547	99.393	99.386	99.393	99.547	99.393	99.622	99.45	99.622	99.622	99.618	99.686	99.543	99.607	99.607	99.618	99.771	99.771	99.686	99.843	99.693	99.689	99.693	99.686	99.686	99.689	99.686	99.686	99.693	99.693	99.693	99.693	99.689	99.689	99.686	99.689	99.846	99.843	99.843	99.843	99.843	99.843	99.843
hCov-19/Netherlands/NoordBrabant/55/2020|EPI_ISL_415511 translation	99.843	98.786	98.943	99.093	99.322	99.472	99.547	99.393	99.386	99.393	99.547	99.393	99.622	99.45	99.622	99.622	99.618	99.686	99.543	99.607	99.607	99.618	99.771	99.771	99.686	99.843	99.693	99.689	99.693	99.686	99.686	99.689	99.686	99.686	99.693	99.693	99.693	99.693	99.689	99.689	99.686	99.689	99.846	99.843	99.843	99.843	99.843	99.843	99.843
hCoV-19/England/20102000506/2020|EPI_ISL_415147 translation	99.843	98.786	98.943	99.093	99.322	99.472	99.547	99.393	99.386	99.393	99.547	99.393	99.622	99.45	99.622	99.622	99.618	99.686	99.543	99.607	99.607	99.618	99.771	99.771	99.686	99.843	99.693	99.689	99.693	99.686	99.686	99.689	99.686	99.686	99.693	99.693	99.693	99.693	99.689	99.689	99.686	99.689	99.846	99.921	99.843	99.843	99.843	99.843	99.843
hCoV-19/Georgia/Tb/2020|EPI_ISL_416482 translation	99.843	98.786	98.943	99.093	99.322	99.472	99.547	99.393	99.386	99.393	99.547	99.393	99.622	99.45	99.622	99.622	99.618	99.686	99.543	99.607	99.607	99.618	99.771	99.771	99.686	99.843	99.693	99.689	99.693	99.686	99.686	99.689	99.686	99.686	99.693	99.693	99.693	99.693	99.689	99.689	99.686	99.689	99.846	99.921	99.843	99.843	99.843	99.843	99.843
hCoV-19/England/20102000206/2020|EPI_ISL_415145 translation	99.846	98.79	98.947	99.097	99.325	99.475	99.55	99.397	99.389	99.397	99.55	99.397	99.625	99.454	99.625	99.625	99.622	99.689	99.547	99.611	99.611	99.622	99.775	99.775	99.689	99.846	99.696	99.693	99.696	99.689	99.689	99.693	99.689	99.689	99.696	99.696	99.696	99.696	99.693	99.693	99.689	99.693	99.85	99.846	99.846	99.846	99.846	99.846	99.846
hCoV-19/England/20100024006/2020|EPI_ISL_415138 translation	99.846	98.79	98.947	99.097	99.325	99.475	99.55	99.397	99.389	99.397	99.55	99.397	99.625	99.454	99.625	99.625	99.696	99.689	99.547	99.611	99.611	99.622	99.775	99.775	99.689	99.846	99.696	99.693	99.696	99.689	99.689	99.693	99.689	99.689	99.696	99.696	99.696	99.696	99.693	99.693	99.689	99.693	99.85	99.846	99.846	99.846	99.846	99.846	99.846
hCoV-19/England/200990660/2020|EPI_ISL_414523 translation	99.843	98.786	98.943	99.093	99.322	99.472	99.547	99.393	99.386	99.393	99.547	99.393	99.622	99.45	99.622	99.622	99.775	99.686	99.543	99.607	99.607	99.618	99.771	99.771	99.686	99.843	99.693	99.689	99.693	99.686	99.686	99.689	99.686	99.686	99.693	99.693	99.693	99.693	99.689	99.689	99.686	99.689	99.846	99.843	99.843	99.843	99.843	99.843	99.843
hCoV-19/England/20100004706/2020|EPI_ISL_415133 translation	99.843	98.786	98.943	99.093	99.322	99.472	99.547	99.393	99.386	99.393	99.547	99.393	99.622	99.45	99.622	99.622	99.775	99.686	99.543	99.607	99.607	99.618	99.771	99.771	99.686	99.843	99.693	99.689	99.693	99.686	99.686	99.689	99.686	99.686	99.693	99.693	99.693	99.693	99.689	99.689	99.686	99.689	99.846	99.843	99.843	99.843	99.843	99.843	99.843
hCoV-19/England/20100004806/2020|EPI_ISL_415134 translation	99.843	98.786	98.943	99.093	99.322	99.472	99.547	99.393	99.386	99.393	99.547	99.393	99.622	99.45	99.622	99.622	99.775	99.686	99.543	99.607	99.607	99.618	99.771	99.771	99.686	99.843	99.693	99.689	99.693	99.686	99.686	99.689	99.686	99.686	99.693	99.693	99.693	99.693	99.689	99.689	99.686	99.689	99.846	99.843	99.843	99.843	99.843	99.843	99.843
hCoV-19/England/20100121007/2020|EPI_ISL_415141 translation	99.843	98.786	98.943	99.093	99.322	99.472	99.547	99.393	99.386	99.393	99.547	99.393	99.622	99.45	99.622	99.622	99.775	99.686	99.543	99.607	99.607	99.618	99.771	99.771	99.686	99.843	99.693	99.689	99.693	99.686	99.686	99.689	99.686	99.686	99.693	99.693	99.693	99.693	99.689	99.689	99.686	99.689	99.846	99.843	99.843	99.843	99.843	99.843	99.843
hCoV-19/England/201040141/2020|EPI_ISL_414526 translation	99.843	98.786	98.943	99.093	99.322	99.472	99.547	99.393	99.386	99.393	99.547	99.393	99.622	99.45	99.622	99.622	99.775	99.686	99.543	99.607	99.607	99.618	99.771	99.771	99.686	99.843	99.693	99.689	99.693	99.686	99.686	99.689	99.686	99.686	99.693	99.693	99.693	99.693	99.689	99.689	99.686	99.689	99.846	99.843	99.843	99.843	99.843	99.843	99.843
hCoV-19/England/SHEF-BFCC0/2020|EPI_ISL_416731 translation	99.843	98.786	98.943	99.093	99.322	99.472	99.547	99.393	99.386	99.393	99.547	99.393	99.622	99.45	99.622	99.622	99.775	99.686	99.543	99.607	99.607	99.618	99.771	99.771	99.686	99.843	99.693	99.689	99.693	99.686	99.686	99.689	99.686	99.686	99.693	99.693	99.693	99.693	99.689	99.689	99.686	99.689	99.846	99.843	99.843	99.843	99.843	99.843	99.843
hCoV-19/Brazil/BA-312/2020|EPI_ISL_415105 translation	99.846	98.79	98.947	99.097	99.325	99.475	99.55	99.397	99.389	99.397	99.55	99.397	99.625	99.454	99.625	99.625	99.622	99.689	99.547	99.611	99.611	99.622	99.775	99.775	99.689	99.846	99.696	99.693	99.696	99.689	99.689	99.693	99.689	99.689	99.696	99.696	99.696	99.696	99.693	99.693	99.689	99.693	99.85	99.846	99.846	99.846	99.846	99.846	99.846
hCoV-19/Netherlands/ZuidHolland_7/2020|EPI_ISL_414467 translation	99.921	98.865	99.022	99.172	99.243	99.393	99.468	99.472	99.464	99.472	99.468	99.547	99.543	99.529	99.543	99.543	99.539	99.607	99.622	99.686	99.686	99.696	99.693	99.693	99.921	99.921	99.771	99.768	99.771	99.764	99.764	99.768	99.764	99.764	99.771	99.771	99.771	99.771	99.768	99.768	99.764	99.768	99.768	99.764	99.764	99.764	99.764	99.764	99.764
hCoV-19/Shanghai/SH0065/2020|EPI_ISL_416368 translation	99.925	98.868	99.025	99.175	99.322	99.397	99.472	99.475	99.468	99.475	99.472	99.475	99.547	99.532	99.547	99.547	99.543	99.611	99.625	99.689	99.689	99.7	99.696	99.696	99.768	99.768	99.85	99.771	99.775	99.768	99.768	99.771	99.768	99.768	99.775	99.775	99.775	99.775	99.771	99.771	99.768	99.771	99.771	99.768	99.768	99.768	99.768	99.768	99.768
hCoV-19/England/SHEF-BFD45/2020|EPI_ISL_416739 translation	99.925	98.868	99.025	99.175	99.322	99.397	99.472	99.475	99.468	99.475	99.472	99.475	99.547	99.532	99.547	99.547	99.543	99.611	99.625	99.689	99.689	99.7	99.696	99.696	99.768	99.768	99.775	99.846	99.775	99.768	99.768	99.771	99.768	99.768	99.775	99.775	99.775	99.775	99.771	99.771	99.768	99.771	99.771	99.768	99.768	99.768	99.768	99.768	99.768
hCoV-19/USA/WA8-UW5/2020|EPI_ISL_413486 translation	99.921	98.865	99.022	99.172	99.243	99.393	99.468	99.472	99.464	99.472	99.468	99.472	99.543	99.529	99.543	99.543	99.539	99.607	99.622	99.686	99.686	99.696	99.693	99.693	99.764	99.764	99.771	99.768	99.771	99.764	99.764	99.768	99.764	99.764	99.771	99.771	99.771	99.771	99.768	99.768	99.764	99.768	99.768	99.764	99.764	99.764	99.764	99.764	99.764
hCoV-19/USA/CruiseA-18/2020|EPI_ISL_413623 translation	99.921	98.865	99.022	99.172	99.243	99.393	99.468	99.472	99.464	99.472	99.468	99.472	99.543	99.529	99.543	99.543	99.539	99.607	99.622	99.686	99.686	99.696	99.693	99.693	99.764	99.764	99.771	99.768	99.771	99.764	99.764	99.768	99.764	99.764	99.771	99.771	99.771	99.771	99.768	99.768	99.764	99.768	99.768	99.764	99.764	99.764	99.764	99.764	99.764
hCoV-19/Switzerland/1000477102/2020|EPI_ISL_413019 translation	99.921	98.865	99.022	99.172	99.243	99.393	99.468	99.472	99.464	99.472	99.468	99.472	99.543	99.529	99.543	99.543	99.539	99.607	99.622	99.686	99.686	99.696	99.693	99.693	99.764	99.764	99.771	99.768	99.771	99.764	99.764	99.768	99.764	99.764	99.771	99.771	99.771	99.771	99.768	99.768	99.764	99.768	99.768	99.764	99.764	99.764	99.764	99.764	99.764
hCoV-19/India/1-31/2020|EPI_ISL_413523 translation	99.921	98.865	99.022	99.172	99.243	99.393	99.468	99.472	99.464	99.472	99.468	99.472	99.543	99.529	99.543	99.543	99.539	99.607	99.622	99.686	99.686	99.696	99.693	99.693	99.764	99.764	99.771	99.768	99.771	99.764	99.764	99.768	99.764	99.764	99.771	99.771	99.771	99.771	99.768	99.768	99.764	99.768	99.768	99.764	99.764	99.764	99.764	99.764	99.764
hCoV-19/China/WF0028/2020|EPI_ISL_413791 translation	99.921	98.865	99.022	99.172	99.243	99.393	99.468	99.472	99.464	99.472	99.468	99.472	99.543	99.529	99.543	99.543	99.539	99.607	99.622	99.686	99.686	99.696	99.693	99.693	99.764	99.764	99.771	99.768	99.771	99.764	99.764	99.768	99.764	99.764	99.771	99.771	99.771	99.771	99.768	99.768	99.764	99.768	99.768	99.764	99.764	99.764	99.764	99.764	99.764
hCoV-19/Australia/NSW09/2020|EPI_ISL_413595 translation	99.921	98.865	99.022	99.172	99.243	99.393	99.468	99.472	99.464	99.472	99.468	99.472	99.543	99.529	99.543	99.543	99.539	99.686	99.622	99.686	99.686	99.696	99.693	99.693	99.764	99.764	99.771	99.768	99.771	99.764	99.764	99.768	99.764	99.764	99.771	99.771	99.771	99.771	99.768	99.768	99.764	99.768	99.768	99.764	99.764	99.764	99.764	99.764	99.764
hCoV-19/Australia/NSW12/2020|EPI_ISL_413598 translation	99.921	98.865	99.022	99.172	99.243	99.393	99.468	99.472	99.464	99.472	99.468	99.472	99.543	99.529	99.543	99.543	99.539	99.686	99.622	99.686	99.686	99.696	99.693	99.693	99.764	99.764	99.771	99.768	99.771	99.764	99.764	99.768	99.764	99.764	99.771	99.771	99.771	99.771	99.768	99.768	99.764	99.768	99.768	99.764	99.764	99.764	99.764	99.764	99.764
hCoV-19/Australia/NSW08/2020|EPI_ISL_413594 translation	99.921	98.865	99.022	99.172	99.243	99.393	99.468	99.472	99.464	99.472	99.468	99.472	99.543	99.529	99.543	99.543	99.539	99.607	99.622	99.686	99.686	99.696	99.693	99.693	99.764	99.764	99.771	99.768	99.771	99.764	99.764	99.768	99.764	99.764	99.771	99.771	99.771	99.771	99.768	99.768	99.764	99.768	99.768	99.764	99.764	99.764	99.764	99.764	99.764
hCoV-19/Australia/NSW10/2020|EPI_ISL_413596 translation	99.921	98.865	99.022	99.172	99.243	99.393	99.468	99.472	99.464	99.472	99.468	99.472	99.543	99.529	99.543	99.543	99.539	99.607	99.622	99.686	99.686	99.696	99.693	99.693	99.764	99.764	99.771	99.768	99.771	99.764	99.764	99.768	99.764	99.764	99.771	99.771	99.771	99.771	99.768	99.768	99.764	99.768	99.768	99.764	99.764	99.764	99.764	99.764	99.764
BetaCoV/Wuhan/HBCDC-HB-01/2019|EPI_ISL_402132 translation	99.921	98.865	99.022	99.172	99.243	99.393	99.468	99.472	99.464	99.472	99.468	99.472	99.543	99.529	99.543	99.543	99.539	99.607	99.622	99.686	99.686	99.696	99.693	99.693	99.764	99.764	99.771	99.768	99.771	99.764	99.764	99.768	99.764	99.764	99.771	99.771	99.771	99.771	99.768	99.768	99.764	99.768	99.768	99.764	99.764	99.764	99.764	99.764	99.764
BetaCoV/Tianmen/HBCDC-HB-07/2020|EPI_ISL_412983 translation	99.921	98.865	99.022	99.172	99.243	99.393	99.468	99.472	99.464	99.472	99.468	99.472	99.543	99.529	99.543	99.543	99.539	99.607	99.622	99.686	99.686	99.696	99.693	99.693	99.764	99.764	99.771	99.768	99.771	99.764	99.764	99.768	99.764	99.764	99.771	99.771	99.771	99.771	99.768	99.768	99.764	99.768	99.768	99.764	99.764	99.764	99.764	99.764	99.764
BetaCoV/Sweden/01/2020|EPI_ISL_411951 translation	99.921	98.865	99.1	99.172	99.243	99.393	99.468	99.472	99.464	99.472	99.468	99.472	99.543	99.529	99.543	99.543	99.539	99.607	99.622	99.686	99.686	99.696	99.693	99.693	99.764	99.764	99.771	99.768	99.771	99.764	99.764	99.768	99.764	99.764	99.771	99.771	99.771	99.771	99.768	99.768	99.764	99.768	99.768	99.764	99.764	99.764	99.764	99.764	99.764
BetaCoV/France/IDF0372-isl/2020|EPI_ISL_410720 translation	99.921	98.865	99.022	99.172	99.243	99.393	99.468	99.472	99.464	99.472	99.468	99.472	99.543	99.529	99.543	99.543	99.539	99.607	99.622	99.686	99.686	99.696	99.693	99.693	99.764	99.764	99.771	99.768	99.771	99.764	99.764	99.768	99.764	99.764	99.771	99.771	99.771	99.771	99.768	99.768	99.764	99.768	99.768	99.764	99.764	99.764	99.764	99.764	99.764
BetaCoV/France/IDF0372/2020|EPI_ISL_406596 translation	99.921	98.865	99.022	99.172	99.243	99.393	99.468	99.472	99.464	99.472	99.468	99.472	99.543	99.529	99.543	99.543	99.539	99.607	99.622	99.686	99.686	99.696	99.693	99.693	99.764	99.764	99.771	99.768	99.771	99.764	99.764	99.768	99.764	99.764	99.771	99.771	99.771	99.771	99.768	99.768	99.764	99.768	99.768	99.764	99.764	99.764	99.764	99.764	99.764
BetaCoV/France/IDF0373/2020|EPI_ISL_406597 translation	99.921	98.865	99.022	99.172	99.243	99.393	99.468	99.472	99.464	99.472	99.468	99.472	99.543	99.529	99.543	99.543	99.539	99.607	99.622	99.686	99.686	99.696	99.693	99.693	99.764	99.764	99.771	99.768	99.771	99.764	99.764	99.768	99.764	99.764	99.771	99.771	99.771	99.771	99.768	99.768	99.764	99.768	99.768	99.764	99.764	99.764	99.764	99.764	99.764
BetaCoV/France/IDF0386-islP1/2020|EPI_ISL_411219 translation	99.921	98.865	99.022	99.172	99.243	99.393	99.468	99.472	99.464	99.472	99.468	99.472	99.543	99.529	99.543	99.543	99.539	99.607	99.622	99.686	99.686	99.696	99.693	99.693	99.764	99.764	99.771	99.768	99.771	99.764	99.764	99.768	99.764	99.764	99.771	99.771	99.771	99.771	99.768	99.768	99.764	99.768	99.768	99.764	99.764	99.764	99.764	99.764	99.764
BetaCoV/France/IDF0386-islP3/2020|EPI_ISL_411220 translation	99.921	98.865	99.022	99.172	99.243	99.393	99.468	99.472	99.464	99.472	99.468	99.472	99.543	99.529	99.543	99.543	99.539	99.607	99.622	99.686	99.686	99.696	99.693	99.693	99.764	99.764	99.771	99.768	99.771	99.764	99.764	99.768	99.764	99.764	99.771	99.771	99.771	99.771	99.768	99.768	99.764	99.768	99.768	99.764	99.764	99.764	99.764	99.764	99.764
BetaCoV/England/01/2020|EPI_ISL_407071 translation	99.925	98.868	99.025	99.175	99.247	99.397	99.472	99.475	99.468	99.475	99.472	99.475	99.547	99.532	99.547	99.547	99.543	99.611	99.625	99.689	99.689	99.7	99.696	99.696	99.768	99.768	99.775	99.771	99.775	99.768	99.768	99.771	99.768	99.768	99.775	99.775	99.775	99.775	99.771	99.771	99.768	99.771	99.771	99.768	99.768	99.768	99.768	99.768	99.768
BetaCoV/Australia/QLD02/2020|EPI_ISL_407896 translation	99.921	98.943	99.022	99.172	99.243	99.393	99.468	99.472	99.464	99.472	99.468	99.472	99.543	99.529	99.543	99.543	99.539	99.607	99.622	99.686	99.686	99.696	99.693	99.693	99.764	99.764	99.771	99.768	99.771	99.764	99.764	99.768	99.764	99.764	99.771	99.771	99.771	99.771	99.768	99.768	99.764	99.768	99.768	99.764	99.764	99.764	99.764	99.764	99.764
hCoV-19/USA/WA-S89/2020|EPI_ISL_417142 translation	99.921	98.865	99.022	99.172	99.243	99.393	99.468	99.472	99.464	99.472	99.468	99.472	99.543	99.607	99.543	99.543	99.539	99.607	99.622	99.686	99.686	99.696	99.693	99.693	99.764	99.764	99.771	99.768	99.771	99.764	99.764	99.768	99.764	99.764	99.771	99.771	99.771	99.771	99.768	99.768	99.764	99.768	99.768	99.764	99.764	99.764	99.764	99.764	99.764
hCoV-19/USA/WA-S90/2020|EPI_ISL_417143 translation	99.921	98.865	99.022	99.172	99.243	99.393	99.468	99.472	99.464	99.472	99.468	99.472	99.543	99.607	99.543	99.543	99.539	99.607	99.622	99.686	99.686	99.696	99.693	99.693	99.764	99.764	99.771	99.768	99.771	99.764	99.764	99.768	99.764	99.764	99.771	99.771	99.771	99.771	99.768	99.768	99.764	99.768	99.768	99.764	99.764	99.764	99.764	99.764	99.764
hCoV-19/USA/WA-S28/2020|EPI_ISL_417081 translation	99.921	98.865	99.022	99.172	99.243	99.393	99.468	99.472	99.464	99.472	99.468	99.472	99.543	99.529	99.543	99.543	99.539	99.607	99.622	99.686	99.686	99.696	99.693	99.693	99.764	99.764	99.771	99.768	99.771	99.764	99.764	99.768	99.764	99.764	99.771	99.771	99.771	99.771	99.768	99.768	99.764	99.768	99.768	99.764	99.764	99.764	99.764	99.764	99.764
hCoV-19/USA/WA-S32/2020|EPI_ISL_417085 translation	99.921	98.865	99.022	99.172	99.243	99.393	99.468	99.472	99.464	99.472	99.468	99.472	99.543	99.529	99.543	99.543	99.539	99.607	99.622	99.686	99.686	99.696	99.693	99.693	99.764	99.764	99.771	99.768	99.771	99.764	99.764	99.768	99.764	99.764	99.771	99.771	99.771	99.771	99.768	99.768	99.764	99.768	99.768	99.764	99.764	99.764	99.764	99.764	99.764
hCoV-19/USA/WA-UW91/2020|EPI_ISL_416447 translation	99.921	98.865	99.022	99.172	99.243	99.393	99.468	99.472	99.464	99.472	99.468	99.472	99.543	99.529	99.543	99.543	99.539	99.607	99.622	99.686	99.686	99.696	99.693	99.693	99.764	99.764	99.771	99.768	99.771	99.764	99.764	99.768	99.764	99.764	99.771	99.771	99.771	99.771	99.768	99.768	99.764	99.768	99.768	99.764	99.764	99.764	99.764	99.764	99.764
hCoV-19/USA/WA-S27/2020|EPI_ISL_417080 translation	99.925	98.868	99.025	99.175	99.247	99.397	99.472	99.475	99.468	99.475	99.472	99.475	99.547	99.532	99.547	99.547	99.543	99.611	99.625	99.689	99.689	99.7	99.696	99.696	99.768	99.768	99.775	99.771	99.775	99.768	99.768	99.771	99.768	99.768	99.775	99.775	99.775	99.775	99.771	99.771	99.768	99.771	99.771	99.768	99.768	99.768	99.768	99.768	99.768
hCoV-19/USA/WA-S17/2020|EPI_ISL_417070 translation	99.921	98.865	99.022	99.172	99.243	99.393	99.468	99.472	99.464	99.472	99.468	99.472	99.543	99.529	99.543	99.543	99.539	99.607	99.622	99.686	99.686	99.696	99.693	99.693	99.764	99.764	99.771	99.768	99.771	99.764	99.764	99.768	99.764	99.764	99.771	99.771	99.85	99.771	99.768	99.768	99.764	99.768	99.768	99.764	99.764	99.764	99.764	99.764	99.764
hCoV-19/USA/WA-S115/2020|EPI_ISL_417168 translation	99.925	98.868	99.025	99.175	99.247	99.397	99.472	99.475	99.468	99.475	99.472	99.475	99.547	99.532	99.547	99.547	99.543	99.611	99.625	99.689	99.689	99.7	99.696	99.696	99.768	99.768	99.775	99.771	99.775	99.768	99.768	99.771	99.768	99.768	99.775	99.775	99.775	99.775	99.771	99.771	99.768	99.771	99.771	99.768	99.768	99.768	99.768	99.768	99.768
hCoV-19/Taiwan/CGMH-CGU-04/2020|EPI_ISL_415742 translation	99.921	98.865	99.022	99.172	99.243	99.393	99.468	99.472	99.464	99.472	99.468	99.472	99.543	99.529	99.543	99.543	99.539	99.607	99.622	99.686	99.686	99.696	99.693	99.693	99.764	99.764	99.771	99.768	99.771	99.764	99.764	99.768	99.764	99.764	99.771	99.771	99.771	99.771	99.768	99.768	99.764	99.768	99.768	99.764	99.764	99.764	99.764	99.764	99.764
hCoV-19/Taiwan/CGMH-CGU-05/2020|EPI_ISL_415743 translation	99.921	98.865	99.022	99.172	99.243	99.393	99.468	99.472	99.464	99.472	99.468	99.472	99.543	99.529	99.543	99.543	99.539	99.607	99.622	99.686	99.686	99.696	99.693	99.693	99.764	99.764	99.771	99.768	99.771	99.764	99.764	99.768	99.764	99.764	99.771	99.771	99.771	99.771	99.768	99.768	99.764	99.768	99.768	99.764	99.764	99.764	99.764	99.764	99.764
hCoV-19/Shanghai/SH0106/2020|EPI_ISL_416396 translation	99.921	98.865	99.022	99.172	99.243	99.393	99.468	99.472	99.464	99.472	99.468	99.472	99.543	99.529	99.543	99.543	99.539	99.607	99.622	99.686	99.686	99.696	99.693	99.693	99.764	99.764	99.771	99.768	99.771	99.764	99.764	99.768	99.764	99.764	99.771	99.771	99.771	99.771	99.768	99.768	99.764	99.768	99.768	99.764	99.764	99.764	99.764	99.764	99.764
hCoV-19/Shanghai/SH0100/2020|EPI_ISL_416392 translation	99.921	98.865	99.022	99.172	99.243	99.393	99.468	99.472	99.464	99.472	99.468	99.472	99.543	99.529	99.543	99.543	99.539	99.607	99.622	99.686	99.686	99.696	99.693	99.693	99.764	99.764	99.771	99.768	99.771	99.764	99.764	99.768	99.764	99.764	99.771	99.771	99.771	99.771	99.768	99.768	99.764	99.768	99.768	99.764	99.764	99.764	99.764	99.764	99.764
hCoV-19/Shanghai/SH0088/2020|EPI_ISL_416387 translation	99.921	98.865	99.022	99.172	99.243	99.393	99.468	99.472	99.464	99.472	99.468	99.472	99.543	99.529	99.543	99.543	99.539	99.607	99.622	99.686	99.686	99.696	99.693	99.693	99.764	99.764	99.771	99.768	99.771	99.764	99.764	99.768	99.764	99.764	99.771	99.771	99.771	99.771	99.768	99.768	99.764	99.768	99.768	99.764	99.764	99.764	99.764	99.764	99.764
hCoV-19/Shanghai/SH0075/2020|EPI_ISL_416378 translation	99.925	98.868	99.025	99.175	99.247	99.397	99.472	99.475	99.468	99.475	99.472	99.475	99.547	99.532	99.547	99.547	99.543	99.611	99.625	99.689	99.689	99.7	99.696	99.696	99.768	99.768	99.775	99.771	99.775	99.768	99.768	99.771	99.768	99.768	99.775	99.775	99.775	99.775	99.771	99.771	99.768	99.771	99.771	99.768	99.768	99.768	99.768	99.768	99.768
hCoV-19/Shanghai/SH0067/2020|EPI_ISL_416370 translation	99.921	98.865	99.022	99.172	99.243	99.393	99.468	99.472	99.464	99.472	99.468	99.472	99.543	99.529	99.543	99.543	99.539	99.607	99.622	99.686	99.686	99.696	99.693	99.693	99.764	99.764	99.771	99.768	99.771	99.764	99.764	99.768	99.764	99.764	99.771	99.771	99.771	99.771	99.768	99.768	99.764	99.768	99.768	99.764	99.764	99.764	99.764	99.764	99.764
hCoV-19/Shanghai/SH0076/2020|EPI_ISL_416379 translation	99.921	98.865	99.022	99.172	99.243	99.393	99.468	99.472	99.464	99.472	99.468	99.472	99.543	99.529	99.543	99.543	99.539	99.607	99.622	99.686	99.686	99.696	99.693	99.693	99.764	99.764	99.771	99.768	99.771	99.764	99.764	99.768	99.764	99.764	99.771	99.771	99.771	99.771	99.768	99.768	99.764	99.768	99.768	99.764	99.764	99.764	99.764	99.764	99.764
hCoV-19/Shanghai/SH0060/2020|EPI_ISL_416367 translation	99.921	98.865	99.022	99.172	99.243	99.393	99.468	99.472	99.464	99.472	99.468	99.472	99.543	99.529	99.543	99.543	99.539	99.607	99.622	99.686	99.686	99.696	99.693	99.693	99.764	99.764	99.771	99.768	99.771	99.764	99.764	99.768	99.764	99.764	99.771	99.771	99.771	99.771	99.768	99.768	99.764	99.768	99.768	99.764	99.764	99.764	99.764	99.764	99.764
hCoV-19/Shanghai/SH0047/2020|EPI_ISL_416355 translation	99.921	98.865	99.022	99.172	99.243	99.393	99.468	99.472	99.464	99.472	99.468	99.472	99.543	99.529	99.543	99.543	99.539	99.607	99.622	99.686	99.686	99.696	99.693	99.693	99.764	99.764	99.771	99.768	99.771	99.764	99.764	99.768	99.764	99.764	99.771	99.771	99.771	99.771	99.768	99.768	99.764	99.768	99.768	99.764	99.764	99.764	99.764	99.764	99.764
hCoV-19/Shanghai/SH0039/2020|EPI_ISL_416348 translation	99.921	98.865	99.022	99.172	99.243	99.393	99.468	99.472	99.464	99.472	99.468	99.472	99.543	99.529	99.543	99.543	99.539	99.607	99.622	99.686	99.686	99.696	99.693	99.693	99.764	99.764	99.771	99.768	99.771	99.764	99.764	99.768	99.764	99.764	99.771	99.771	99.771	99.771	99.768	99.768	99.764	99.768	99.768	99.764	99.764	99.764	99.764	99.764	99.764
hCoV-19/Shanghai/SH0020/2020|EPI_ISL_416329 translation	99.925	98.868	99.025	99.175	99.247	99.397	99.472	99.475	99.468	99.475	99.547	99.475	99.547	99.532	99.547	99.547	99.543	99.611	99.625	99.689	99.689	99.7	99.696	99.696	99.768	99.768	99.775	99.771	99.775	99.768	99.768	99.771	99.768	99.768	99.775	99.775	99.775	99.775	99.771	99.771	99.768	99.771	99.771	99.768	99.768	99.768	99.768	99.768	99.768
hCoV-19/Shanghai/SH0010/2020|EPI_ISL_416323 translation	99.921	98.865	99.022	99.172	99.243	99.393	99.468	99.472	99.464	99.472	99.468	99.472	99.543	99.529	99.543	99.543	99.539	99.607	99.622	99.686	99.686	99.696	99.693	99.693	99.764	99.764	99.771	99.768	99.771	99.764	99.764	99.768	99.764	99.764	99.771	99.771	99.771	99.771	99.768	99.768	99.764	99.768	99.768	99.764	99.764	99.764	99.764	99.764	99.764
hCoV-19/Shanghai/SH0008/2020|EPI_ISL_416321 translation	99.921	98.865	99.022	99.172	99.243	99.393	99.468	99.472	99.464	99.472	99.468	99.472	99.543	99.529	99.543	99.543	99.539	99.607	99.622	99.686	99.686	99.696	99.693	99.693	99.764	99.764	99.771	99.768	99.771	99.764	99.764	99.768	99.764	99.764	99.771	99.771	99.771	99.771	99.768	99.768	99.764	99.768	99.768	99.764	99.764	99.764	99.764	99.764	99.764
BetaCoV/Jiangsu/JS02/2020|EPI_ISL_411952 translation	99.921	98.865	99.022	99.172	99.243	99.393	99.468	99.472	99.464	99.472	99.468	99.472	99.543	99.529	99.543	99.543	99.539	99.607	99.622	99.686	99.686	99.696	99.693	99.693	99.764	99.764	99.771	99.768	99.771	99.764	99.764	99.768	99.764	99.764	99.771	99.771	99.771	99.771	99.768	99.768	99.764	99.768	99.768	99.764	99.764	99.764	99.764	99.764	99.764
BetaCoV/USA/CA5/2020|EPI_ISL_408010 translation	99.921	98.865	99.022	99.172	99.243	99.393	99.468	99.472	99.464	99.472	99.468	99.472	99.543	99.529	99.543	99.543	99.539	99.607	99.622	99.686	99.686	99.696	99.693	99.693	99.764	99.764	99.771	99.768	99.771	99.764	99.764	99.768	99.764	99.764	99.771	99.771	99.771	99.771	99.768	99.768	99.764	99.768	99.768	99.764	99.764	99.764	99.764	99.764	99.764
hCoV-19/Shanghai/SH0007/2020|EPI_ISL_416320 translation	99.921	98.865	99.022	99.172	99.243	99.393	99.468	99.472	99.464	99.472	99.468	99.472	99.543	99.529	99.543	99.543	99.539	99.607	99.622	99.686	99.686	99.696	99.693	99.693	99.764	99.764	99.771	99.768	99.771	99.764	99.764	99.768	99.764	99.764	99.771	99.771	99.771	99.771	99.768	99.768	99.764	99.768	99.768	99.764	99.764	99.764	99.764	99.764	99.764
hCoV-19/Japan/DP0654/2020|EPI_ISL_416613 translation	99.921	98.865	99.022	99.172	99.243	99.393	99.468	99.472	99.464	99.472	99.468	99.472	99.543	99.529	99.543	99.543	99.539	99.607	99.622	99.686	99.686	99.696	99.693	99.693	99.764	99.764	99.771	99.768	99.771	99.764	99.764	99.768	99.764	99.764	99.771	99.771	99.771	99.771	99.768	99.768	99.764	99.768	99.768	99.764	99.764	99.764	99.764	99.764	99.764
hCoV-19/Japan/DP0457/2020|EPI_ISL_416601 translation	99.921	98.865	99.022	99.172	99.243	99.393	99.468	99.472	99.464	99.472	99.468	99.472	99.543	99.529	99.543	99.543	99.539	99.607	99.622	99.686	99.686	99.696	99.693	99.693	99.764	99.764	99.771	99.768	99.771	99.764	99.764	99.768	99.764	99.764	99.771	99.771	99.771	99.771	99.768	99.768	99.764	99.768	99.768	99.764	99.764	99.764	99.764	99.764	99.764
hCoV-19/Japan/DP0287/2020|EPI_ISL_416589 translation	99.921	98.865	99.022	99.172	99.243	99.393	99.468	99.472	99.464	99.472	99.468	99.472	99.543	99.529	99.543	99.543	99.539	99.607	99.622	99.686	99.686	99.696	99.693	99.693	99.764	99.764	99.771	99.768	99.771	99.764	99.764	99.768	99.764	99.764	99.771	99.771	99.771	99.771	99.768	99.768	99.764	99.768	99.768	99.764	99.764	99.764	99.764	99.764	99.764
hCoV-19/Japan/DP0158/2020|EPI_ISL_416579 translation	99.921	98.865	99.022	99.172	99.243	99.393	99.468	99.472	99.464	99.472	99.468	99.472	99.543	99.529	99.543	99.543	99.539	99.607	99.622	99.686	99.686	99.696	99.693	99.693	99.764	99.764	99.771	99.768	99.771	99.764	99.764	99.768	99.764	99.764	99.771	99.771	99.771	99.771	99.768	99.768	99.764	99.768	99.768	99.764	99.764	99.764	99.764	99.764	99.764
hCoV-19/Hangzhou/ZJU-09/2020|EPI_ISL_416474 translation	99.921	98.865	99.022	99.172	99.243	99.393	99.468	99.472	99.464	99.472	99.468	99.472	99.543	99.529	99.543	99.543	99.539	99.607	99.622	99.686	99.686	99.696	99.693	99.693	99.764	99.764	99.771	99.768	99.771	99.764	99.764	99.768	99.764	99.764	99.771	99.771	99.771	99.771	99.768	99.768	99.764	99.768	99.768	99.764	99.764	99.764	99.764	99.764	99.764
BetaCoV/Australia/VIC01/2020|EPI_ISL_406844 translation	99.921	98.865	99.022	99.172	99.243	99.393	99.468	99.472	99.464	99.472	99.468	99.472	99.543	99.529	99.543	99.543	99.539	99.607	99.622	99.686	99.686	99.696	99.693	99.693	99.764	99.764	99.771	99.768	99.771	99.764	99.764	99.768	99.764	99.764	99.771	99.771	99.771	99.771	99.768	99.768	99.764	99.768	99.768	99.764	99.764	99.764	99.764	99.764	99.764
hCoV-19/Georgia/Tb-537/2020|EPI_ISL_416480 translation	99.921	98.865	99.022	99.172	99.243	99.393	99.468	99.472	99.464	99.472	99.468	99.472	99.543	99.529	99.543	99.543	99.539	99.607	99.622	99.686	99.686	99.696	99.693	99.693	99.764	99.764	99.771	99.768	99.771	99.764	99.764	99.768	99.764	99.764	99.771	99.771	99.771	99.771	99.768	99.768	99.764	99.768	99.768	99.764	99.764	99.764	99.764	99.764	99.764
hCoV-19/France/B2340/2020|EPI_ISL_416507 translation	99.921	98.865	99.022	99.172	99.243	99.393	99.468	99.472	99.464	99.472	99.468	99.472	99.543	99.529	99.543	99.543	99.539	99.607	99.622	99.686	99.686	99.696	99.693	99.693	99.764	99.764	99.771	99.768	99.771	99.764	99.764	99.768	99.764	99.764	99.771	99.771	99.771	99.771	99.768	99.768	99.764	99.768	99.768	99.764	99.764	99.764	99.764	99.764	99.764
hCoV-19/Australia/VIC08/2020|EPI_ISL_416514 translation	99.925	98.868	99.025	99.175	99.247	99.397	99.472	99.475	99.468	99.475	99.472	99.475	99.547	99.532	99.547	99.547	99.543	99.611	99.625	99.689	99.689	99.7	99.696	99.696	99.768	99.768	99.775	99.771	99.775	99.768	99.768	99.771	99.768	99.768	99.775	99.775	99.775	99.775	99.771	99.771	99.768	99.771	99.771	99.768	99.768	99.768	99.768	99.768	99.768
hCov-19/Netherlands/NoordBrabant/46/2020|EPI_ISL_415503 translation	99.921	98.865	99.022	99.172	99.243	99.393	99.468	99.472	99.464	99.472	99.468	99.472	99.543	99.529	99.543	99.543	99.539	99.607	99.622	99.686	99.686	99.696	99.693	99.693	99.764	99.764	99.771	99.768	99.771	99.764	99.764	99.768	99.764	99.764	99.771	99.771	99.771	99.771	99.768	99.768	99.764	99.768	99.768	99.764	99.764	99.764	99.764	99.764	99.764
hCoV-19/USA/WA-UW171/2020|EPI_ISL_416709 translation	99.921	98.865	99.022	99.172	99.243	99.393	99.468	99.472	99.464	99.472	99.468	99.472	99.543	99.529	99.543	99.543	99.539	99.607	99.622	99.686	99.686	99.696	99.693	99.693	99.764	99.764	99.771	99.768	99.771	99.764	99.764	99.768	99.764	99.764	99.771	99.771	99.771	99.771	99.768	99.768	99.764	99.768	99.768	99.764	99.764	99.764	99.764	99.764	99.764
hCoV-19/USA/WA-UW31/2020|EPI_ISL_414618 translation	99.921	98.865	99.022	99.172	99.243	99.393	99.547	99.55	99.464	99.472	99.468	99.472	99.543	99.529	99.543	99.543	99.539	99.607	99.622	99.686	99.686	99.696	99.693	99.693	99.764	99.764	99.771	99.768	99.771	99.764	99.764	99.768	99.764	99.764	99.771	99.771	99.771	99.771	99.768	99.768	99.764	99.768	99.768	99.764	99.764	99.764	99.764	99.764	99.764
hCoV-19/USA/WA-UW40/2020|EPI_ISL_415605 translation	99.921	98.865	99.022	99.172	99.243	99.393	99.547	99.55	99.464	99.472	99.468	99.472	99.543	99.529	99.543	99.543	99.539	99.607	99.622	99.686	99.686	99.696	99.693	99.693	99.764	99.764	99.771	99.768	99.771	99.764	99.764	99.768	99.764	99.764	99.771	99.771	99.771	99.771	99.768	99.768	99.764	99.768	99.768	99.764	99.764	99.764	99.764	99.764	99.764
hCoV-19/USA/WA-UW68/2020|EPI_ISL_415596 translation	99.921	98.865	99.022	99.172	99.243	99.393	99.547	99.55	99.464	99.472	99.468	99.472	99.543	99.529	99.543	99.543	99.539	99.607	99.622	99.686	99.686	99.696	99.693	99.693	99.764	99.764	99.771	99.768	99.771	99.764	99.764	99.768	99.764	99.764	99.771	99.771	99.771	99.771	99.768	99.768	99.764	99.768	99.768	99.764	99.764	99.764	99.764	99.764	99.764
hCoV-19/USA/WA-S106/2020|EPI_ISL_417159 translation	99.921	98.865	99.022	99.172	99.243	99.393	99.547	99.55	99.464	99.472	99.468	99.472	99.543	99.529	99.543	99.543	99.539	99.607	99.622	99.686	99.686	99.696	99.693	99.693	99.764	99.764	99.771	99.768	99.771	99.764	99.764	99.768	99.764	99.764	99.771	99.771	99.771	99.771	99.768	99.768	99.764	99.768	99.768	99.764	99.764	99.764	99.764	99.764	99.764
hCoV-19/USA/WA-S107/2020|EPI_ISL_417160 translation	99.921	98.865	99.022	99.172	99.243	99.393	99.547	99.55	99.464	99.472	99.468	99.472	99.543	99.529	99.543	99.543	99.539	99.607	99.622	99.686	99.686	99.696	99.693	99.693	99.764	99.764	99.771	99.768	99.771	99.764	99.764	99.768	99.764	99.764	99.771	99.771	99.771	99.771	99.768	99.768	99.764	99.768	99.768	99.764	99.764	99.764	99.764	99.764	99.764
hCoV-19/USA/WA-S19/2020|EPI_ISL_417072 translation	99.921	98.865	99.022	99.172	99.243	99.393	99.547	99.55	99.464	99.472	99.468	99.472	99.543	99.529	99.543	99.543	99.539	99.607	99.622	99.686	99.686	99.696	99.693	99.693	99.764	99.764	99.771	99.768	99.771	99.764	99.764	99.768	99.764	99.764	99.771	99.771	99.771	99.771	99.768	99.768	99.764	99.768	99.768	99.764	99.764	99.764	99.764	99.764	99.764
hCoV-19/USA/WA-S20/2020|EPI_ISL_417073 translation	99.921	98.865	99.022	99.172	99.243	99.393	99.547	99.55	99.464	99.472	99.468	99.472	99.543	99.529	99.543	99.543	99.539	99.607	99.622	99.686	99.686	99.696	99.693	99.693	99.764	99.764	99.771	99.768	99.771	99.764	99.764	99.768	99.764	99.764	99.771	99.771	99.771	99.771	99.768	99.768	99.764	99.768	99.768	99.764	99.764	99.764	99.764	99.764	99.764
hCoV-19/USA/WA-S22/2020|EPI_ISL_417075 translation	99.921	98.865	99.022	99.172	99.243	99.393	99.547	99.55	99.464	99.472	99.468	99.472	99.543	99.529	99.543	99.543	99.539	99.607	99.622	99.686	99.686	99.696	99.693	99.693	99.764	99.764	99.771	99.768	99.771	99.764	99.764	99.768	99.764	99.764	99.771	99.771	99.771	99.771	99.768	99.768	99.764	99.768	99.768	99.764	99.764	99.764	99.764	99.764	99.764
hCoV-19/USA/WA-S23/2020|EPI_ISL_417076 translation	99.921	98.865	99.022	99.172	99.243	99.393	99.547	99.55	99.464	99.472	99.468	99.472	99.543	99.529	99.543	99.543	99.539	99.607	99.622	99.686	99.686	99.696	99.693	99.693	99.764	99.764	99.771	99.768	99.771	99.764	99.764	99.768	99.764	99.764	99.771	99.771	99.771	99.771	99.768	99.768	99.764	99.768	99.768	99.764	99.764	99.764	99.764	99.764	99.764
hCoV-19/USA/WA-S58/2020|EPI_ISL_417111 translation	99.921	98.865	99.022	99.172	99.243	99.393	99.547	99.55	99.464	99.472	99.468	99.472	99.543	99.529	99.543	99.543	99.539	99.607	99.622	99.686	99.686	99.696	99.693	99.693	99.764	99.764	99.771	99.768	99.771	99.764	99.764	99.768	99.764	99.764	99.771	99.771	99.771	99.771	99.768	99.768	99.764	99.768	99.768	99.764	99.764	99.764	99.764	99.764	99.764
hCoV-19/USA/WA-S86/2020|EPI_ISL_417139 translation	99.921	98.865	99.022	99.172	99.243	99.393	99.547	99.55	99.464	99.472	99.468	99.472	99.543	99.529	99.543	99.543	99.539	99.607	99.622	99.686	99.686	99.696	99.693	99.693	99.764	99.764	99.771	99.768	99.771	99.764	99.764	99.768	99.764	99.764	99.771	99.771	99.771	99.771	99.768	99.768	99.764	99.768	99.768	99.764	99.764	99.764	99.764	99.764	99.764
hCoV-19/USA/WA15-UW11/2020|EPI_ISL_413650 translation	99.921	98.865	99.022	99.172	99.243	99.393	99.547	99.55	99.464	99.472	99.468	99.472	99.543	99.529	99.543	99.543	99.539	99.607	99.622	99.686	99.686	99.696	99.693	99.693	99.764	99.764	99.771	99.768	99.771	99.764	99.764	99.768	99.764	99.764	99.771	99.771	99.771	99.771	99.768	99.768	99.764	99.768	99.768	99.764	99.764	99.764	99.764	99.764	99.764
hCoV-19/USA/WA16-UW12/2020|EPI_ISL_413651 translation	99.921	98.865	99.022	99.172	99.243	99.393	99.547	99.55	99.464	99.472	99.468	99.472	99.543	99.529	99.543	99.543	99.539	99.607	99.622	99.686	99.686	99.696	99.693	99.693	99.764	99.764	99.771	99.768	99.771	99.764	99.764	99.768	99.764	99.764	99.771	99.771	99.771	99.771	99.768	99.768	99.764	99.768	99.768	99.764	99.764	99.764	99.764	99.764	99.764
hCoV-19/USA/WA17-UW13/2020|EPI_ISL_413652 translation	99.921	98.865	99.022	99.172	99.243	99.393	99.547	99.55	99.464	99.472	99.468	99.472	99.543	99.529	99.543	99.543	99.539	99.607	99.622	99.686	99.686	99.696	99.693	99.693	99.764	99.764	99.771	99.768	99.771	99.764	99.764	99.768	99.764	99.764	99.771	99.771	99.771	99.771	99.768	99.768	99.764	99.768	99.768	99.764	99.764	99.764	99.764	99.764	99.764
hCoV-19/USA/CruiseA-23/2020|EPI_ISL_414482 translation	99.921	98.865	99.022	99.172	99.243	99.393	99.468	99.472	99.464	99.472	99.468	99.472	99.543	99.529	99.543	99.543	99.539	99.607	99.622	99.686	99.686	99.696	99.693	99.693	99.764	99.764	99.771	99.768	99.771	99.764	99.764	99.768	99.764	99.764	99.771	99.771	99.771	99.771	99.768	99.768	99.764	99.768	99.768	99.764	99.764	99.764	99.764	99.764	99.764
hCoV-19/Japan/DP0065/2020|EPI_ISL_416570 translation	99.921	98.865	99.022	99.172	99.243	99.393	99.468	99.472	99.464	99.472	99.468	99.472	99.543	99.529	99.543	99.543	99.539	99.607	99.622	99.686	99.686	99.696	99.693	99.693	99.764	99.764	99.771	99.768	99.771	99.764	99.764	99.768	99.764	99.764	99.771	99.771	99.771	99.771	99.768	99.768	99.764	99.768	99.768	99.764	99.764	99.764	99.764	99.764	99.764
hCoV-19/Singapore/12/2020|EPI_ISL_414378 translation	99.921	98.865	99.022	99.172	99.243	99.393	99.468	99.472	99.464	99.472	99.468	99.472	99.543	99.529	99.543	99.543	99.539	99.607	99.622	99.686	99.686	99.696	99.693	99.693	99.764	99.764	99.771	99.768	99.771	99.764	99.764	99.768	99.764	99.764	99.771	99.771	99.771	99.771	99.768	99.768	99.764	99.768	99.768	99.764	99.764	99.764	99.764	99.764	99.764
hCoV-19/Netherlands/ZuidHolland/27/2020|EPI_ISL_415531 translation	99.921	98.865	99.022	99.172	99.243	99.393	99.468	99.472	99.464	99.472	99.468	99.472	99.543	99.529	99.543	99.543	99.539	99.607	99.622	99.686	99.686	99.696	99.693	99.693	99.764	99.764	99.771	99.768	99.771	99.764	99.764	99.768	99.764	99.764	99.771	99.771	99.771	99.771	99.768	99.768	99.764	99.768	99.768	99.764	99.764	99.764	99.764	99.764	99.764
hCoV-19/Guangzhou/GZMU0030/2020|EPI_ISL_414686 translation	99.925	98.868	99.025	99.175	99.247	99.397	99.472	99.475	99.468	99.475	99.472	99.475	99.547	99.532	99.547	99.547	99.543	99.611	99.625	99.689	99.689	99.7	99.696	99.696	99.768	99.768	99.775	99.771	99.775	99.768	99.768	99.771	99.768	99.768	99.775	99.775	99.775	99.775	99.771	99.771	99.768	99.771	99.771	99.768	99.768	99.768	99.768	99.768	99.768
hCoV-19/Guangzhou/GZMU0031/2020|EPI_ISL_414687 translation	99.925	98.868	99.025	99.175	99.247	99.397	99.472	99.475	99.468	99.475	99.472	99.475	99.547	99.532	99.547	99.547	99.543	99.611	99.625	99.689	99.689	99.7	99.696	99.696	99.768	99.768	99.775	99.771	99.775	99.768	99.768	99.771	99.768	99.768	99.775	99.775	99.775	99.775	99.771	99.771	99.768	99.771	99.771	99.768	99.768	99.768	99.768	99.768	99.768
hCoV-19/Guangdong/GD2020087-P0008/2020|EPI_ISL_413863 translation	99.921	98.865	99.022	99.172	99.243	99.393	99.468	99.472	99.464	99.472	99.468	99.472	99.543	99.529	99.543	99.543	99.539	99.607	99.622	99.686	99.686	99.696	99.693	99.693	99.764	99.764	99.771	99.768	99.771	99.764	99.764	99.768	99.764	99.764	99.771	99.771	99.771	99.771	99.768	99.768	99.764	99.768	99.768	99.764	99.764	99.764	99.764	99.764	99.764
hCoV-19/Germany/NRW-08/2020|EPI_ISL_414508 translation	99.921	98.865	99.022	99.172	99.243	99.393	99.468	99.472	99.464	99.472	99.468	99.472	99.543	99.529	99.543	99.543	99.539	99.607	99.622	99.686	99.686	99.696	99.693	99.693	99.764	99.764	99.771	99.768	99.771	99.764	99.764	99.768	99.764	99.764	99.771	99.771	99.771	99.771	99.768	99.925	99.764	99.925	99.768	99.764	99.764	99.764	99.764	99.764	99.764
hCoV-19/Netherlands/Limburg_4/2020|EPI_ISL_414426 translation	99.921	98.865	99.022	99.172	99.243	99.393	99.468	99.472	99.464	99.472	99.468	99.472	99.543	99.529	99.543	99.543	99.539	99.607	99.622	99.686	99.686	99.696	99.693	99.693	99.764	99.764	99.771	99.768	99.771	99.764	99.764	99.768	99.764	99.764	99.771	99.771	99.771	99.771	99.768	99.925	99.764	99.925	99.768	99.764	99.764	99.764	99.764	99.764	99.764
hCoV-19/Belgium/ULG-3665/2020|EPI_ISL_417009 translation	99.921	98.865	99.022	99.172	99.243	99.393	99.468	99.472	99.464	99.472	99.468	99.472	99.543	99.529	99.543	99.543	99.539	99.607	99.622	99.686	99.686	99.696	99.693	99.693	99.764	99.764	99.771	99.768	99.771	99.764	99.764	99.768	99.764	99.764	99.771	99.771	99.771	99.771	99.768	99.925	99.764	99.925	99.768	99.764	99.764	99.764	99.764	99.764	99.764
hCoV-19/Germany/NRW-04/2020|EPI_ISL_414499 translation	99.925	98.868	99.025	99.175	99.247	99.397	99.472	99.475	99.468	99.475	99.472	99.475	99.547	99.532	99.547	99.547	99.543	99.611	99.625	99.689	99.689	99.7	99.696	99.696	99.768	99.768	99.775	99.771	99.775	99.768	99.768	99.771	99.768	99.768	99.775	99.775	99.775	99.775	99.771	99.85	99.768	99.85	99.771	99.768	99.768	99.768	99.768	99.768	99.768
hCoV-19/Germany/NRW-03/2020|EPI_ISL_414498 translation	99.925	98.868	99.025	99.175	99.247	99.472	99.472	99.475	99.468	99.475	99.547	99.475	99.622	99.532	99.547	99.547	99.543	99.611	99.625	99.689	99.689	99.7	99.696	99.696	99.768	99.768	99.775	99.771	99.775	99.768	99.768	99.771	99.768	99.768	99.775	99.775	99.775	99.775	99.771	99.771	99.768	99.771	99.771	99.768	99.768	99.768	99.768	99.768	99.768
hCoV-19/Guangdong/GD2020115-P0009/2020|EPI_ISL_413884 translation	99.925	98.868	99.025	99.175	99.247	99.472	99.472	99.475	99.468	99.475	99.547	99.475	99.622	99.532	99.547	99.547	99.543	99.611	99.625	99.689	99.689	99.7	99.696	99.696	99.768	99.768	99.775	99.771	99.775	99.768	99.768	99.771	99.768	99.768	99.775	99.775	99.775	99.775	99.771	99.771	99.768	99.771	99.771	99.768	99.768	99.768	99.768	99.768	99.768
hCoV-19/Spain/Valencia6/2020|EPI_ISL_416485 translation	99.925	98.868	99.025	99.175	99.247	99.472	99.472	99.475	99.468	99.475	99.547	99.475	99.622	99.532	99.547	99.547	99.543	99.611	99.625	99.689	99.689	99.7	99.696	99.696	99.768	99.768	99.775	99.771	99.775	99.768	99.768	99.771	99.768	99.768	99.775	99.775	99.775	99.775	99.771	99.771	99.768	99.771	99.771	99.768	99.768	99.768	99.768	99.768	99.768
hCoV-19/USA/CT-Yale-009/2020|EPI_ISL_416423 translation	99.925	98.868	99.025	99.175	99.247	99.472	99.472	99.475	99.468	99.475	99.547	99.475	99.622	99.532	99.547	99.547	99.543	99.611	99.625	99.689	99.689	99.7	99.696	99.696	99.768	99.768	99.775	99.771	99.775	99.768	99.768	99.771	99.768	99.768	99.775	99.775	99.775	99.775	99.771	99.771	99.768	99.771	99.771	99.768	99.768	99.768	99.768	99.768	99.768
hCoV-19/Germany/BavPat3/2020|EPI_ISL_414521 translation	99.921	98.865	99.022	99.172	99.243	99.393	99.468	99.472	99.464	99.472	99.468	99.472	99.543	99.529	99.543	99.543	99.539	99.607	99.622	99.686	99.686	99.696	99.693	99.693	99.764	99.764	99.771	99.768	99.771	99.764	99.764	99.768	99.764	99.764	99.771	99.771	99.771	99.771	99.768	99.768	99.764	99.768	99.768	99.764	99.764	99.764	99.764	99.764	99.764
hCoV-19/England/200960041/2020|EPI_ISL_414008 translation	99.925	98.868	99.025	99.175	99.247	99.397	99.472	99.475	99.468	99.475	99.472	99.475	99.547	99.532	99.547	99.547	99.543	99.611	99.625	99.689	99.689	99.7	99.696	99.696	99.768	99.768	99.775	99.771	99.775	99.768	99.768	99.771	99.768	99.768	99.775	99.775	99.775	99.775	99.771	99.771	99.768	99.771	99.771	99.768	99.768	99.768	99.768	99.768	99.768
hCoV-19/England/200641094/2020|EPI_ISL_414040 translation	99.925	98.868	99.025	99.175	99.247	99.397	99.472	99.475	99.468	99.475	99.472	99.475	99.547	99.532	99.547	99.547	99.543	99.611	99.625	99.689	99.689	99.7	99.696	99.696	99.768	99.768	99.775	99.771	99.775	99.768	99.768	99.771	99.768	99.768	99.775	99.775	99.775	99.775	99.771	99.771	99.768	99.771	99.771	99.768	99.768	99.768	99.768	99.768	99.768
hCoV-19/Canada/BC_35720/2020|EPI_ISL_415582 translation	99.921	98.865	99.022	99.172	99.243	99.393	99.468	99.472	99.464	99.472	99.468	99.472	99.543	99.529	99.543	99.543	99.539	99.607	99.622	99.686	99.686	99.696	99.693	99.693	99.764	99.764	99.771	99.768	99.771	99.764	99.764	99.768	99.764	99.764	99.771	99.771	99.771	99.771	99.768	99.768	99.921	99.768	99.768	99.764	99.764	99.764	99.764	99.764	99.764
hCoV-19/canine/Hong translation	99.921	98.865	99.022	99.172	99.243	99.393	99.468	99.472	99.464	99.472	99.468	99.472	99.543	99.529	99.543	99.543	99.539	99.607	99.622	99.686	99.686	99.696	99.693	99.693	99.764	99.764	99.771	99.768	99.771	99.764	99.764	99.768	99.764	99.764	99.771	99.771	99.771	99.771	99.768	99.768	99.921	99.768	99.768	99.764	99.764	99.764	99.764	99.764	99.764
hCoV-19/Brazil-RJ/314/2020|EPI_ISL_414045 translation	99.921	98.865	99.022	99.172	99.4	99.55	99.625	99.472	99.464	99.472	99.625	99.472	99.7	99.529	99.7	99.7	99.696	99.764	99.622	99.686	99.686	99.696	99.85	99.85	99.764	99.921	99.771	99.768	99.771	99.764	99.764	99.768	99.764	99.764	99.771	99.771	99.771	99.771	99.768	99.768	99.764	99.768	99.925	99.921	99.921	99.921	99.921	99.921	99.921
hCoV-19/Brazil/SPBR-03/2020|EPI_ISL_414014 translation	99.921	98.865	99.022	99.172	99.4	99.55	99.625	99.472	99.464	99.472	99.625	99.472	99.7	99.529	99.7	99.7	99.696	99.764	99.622	99.686	99.686	99.696	99.85	99.85	99.764	99.921	99.771	99.768	99.771	99.764	99.764	99.768	99.764	99.764	99.771	99.771	99.771	99.771	99.768	99.768	99.764	99.768	99.925	99.921	99.921	99.921	99.921	99.921	99.921
hCoV-19/Brazil/SPBR-05/2020|EPI_ISL_414016 translation	99.921	98.865	99.022	99.172	99.4	99.55	99.625	99.472	99.464	99.472	99.625	99.472	99.7	99.529	99.7	99.7	99.696	99.764	99.622	99.686	99.686	99.696	99.85	99.85	99.764	99.921	99.771	99.768	99.771	99.764	99.764	99.768	99.764	99.764	99.771	99.771	99.771	99.771	99.768	99.768	99.764	99.768	99.925	99.921	99.921	99.921	99.921	99.921	99.921
hCoV-19/Chile/Santiago-2/2020|EPI_ISL_414580 translation	99.921	98.865	99.022	99.172	99.4	99.55	99.625	99.472	99.464	99.472	99.625	99.472	99.7	99.529	99.7	99.7	99.696	99.764	99.622	99.686	99.686	99.696	99.85	99.85	99.764	99.921	99.771	99.768	99.771	99.764	99.764	99.768	99.764	99.764	99.771	99.771	99.771	99.771	99.768	99.768	99.764	99.768	99.925	99.921	99.921	99.921	99.921	99.921	99.921
hCoV-19/Congo/KN-13/2020|EPI_ISL_414647 translation	99.921	98.865	99.022	99.172	99.4	99.55	99.625	99.472	99.464	99.472	99.625	99.472	99.7	99.529	99.7	99.7	99.696	99.764	99.622	99.686	99.686	99.696	99.85	99.85	99.764	99.921	99.771	99.768	99.771	99.764	99.764	99.768	99.764	99.764	99.771	99.771	99.771	99.771	99.768	99.768	99.764	99.768	99.925	99.921	99.921	99.921	99.921	99.921	99.921
hCoV-19/England/20099038206/2020|EPI_ISL_415129 translation	99.921	98.865	99.022	99.172	99.4	99.55	99.625	99.472	99.464	99.472	99.625	99.472	99.7	99.529	99.7	99.7	99.696	99.764	99.622	99.686	99.686	99.696	99.85	99.85	99.764	99.921	99.771	99.768	99.771	99.764	99.764	99.768	99.764	99.764	99.771	99.771	99.771	99.771	99.768	99.768	99.764	99.768	99.925	99.921	99.921	99.921	99.921	99.921	99.921
hCoV-19/England/200990723/2020|EPI_ISL_414012 translation	99.921	98.865	99.022	99.172	99.4	99.55	99.625	99.472	99.464	99.472	99.625	99.472	99.7	99.529	99.7	99.7	99.696	99.764	99.622	99.686	99.686	99.696	99.85	99.85	99.764	99.921	99.771	99.768	99.771	99.764	99.764	99.768	99.764	99.764	99.771	99.771	99.771	99.771	99.768	99.768	99.764	99.768	99.925	99.921	99.921	99.921	99.921	99.921	99.921
hCoV-19/England/200991076/2020|EPI_ISL_414524 translation	99.921	98.865	99.022	99.172	99.4	99.55	99.625	99.472	99.464	99.472	99.625	99.472	99.7	99.529	99.7	99.7	99.696	99.764	99.622	99.686	99.686	99.696	99.85	99.85	99.764	99.921	99.771	99.768	99.771	99.764	99.764	99.768	99.764	99.764	99.771	99.771	99.771	99.771	99.768	99.768	99.764	99.768	99.925	99.921	99.921	99.921	99.921	99.921	99.921
hCoV-19/England/20102000306/2020|EPI_ISL_415146 translation	99.921	98.865	99.022	99.172	99.4	99.55	99.625	99.472	99.464	99.472	99.625	99.472	99.7	99.529	99.7	99.7	99.696	99.764	99.622	99.686	99.686	99.696	99.85	99.85	99.764	99.921	99.771	99.768	99.771	99.764	99.764	99.768	99.764	99.764	99.771	99.771	99.771	99.771	99.768	99.768	99.764	99.768	99.925	99.921	99.921	99.921	99.921	99.921	99.921
hCoV-19/England/201040081/2020|EPI_ISL_414525 translation	99.921	98.865	99.022	99.172	99.4	99.55	99.625	99.472	99.464	99.472	99.625	99.472	99.7	99.529	99.7	99.7	99.696	99.764	99.622	99.686	99.686	99.696	99.85	99.85	99.764	99.921	99.771	99.768	99.771	99.764	99.764	99.768	99.764	99.764	99.771	99.771	99.771	99.771	99.768	99.768	99.764	99.768	99.925	99.921	99.921	99.921	99.921	99.921	99.921
hCoV-19/Finland/FIN-266/2020|EPI_ISL_414646 translation	99.921	98.865	99.022	99.172	99.4	99.55	99.625	99.472	99.464	99.472	99.625	99.472	99.7	99.529	99.7	99.7	99.696	99.764	99.622	99.686	99.686	99.696	99.85	99.85	99.764	99.921	99.771	99.768	99.771	99.764	99.764	99.768	99.764	99.764	99.771	99.771	99.771	99.771	99.768	99.768	99.764	99.768	99.925	99.921	99.921	99.921	99.921	99.921	99.921
hCoV-19/Finland/FIN-318/2020|EPI_ISL_414644 translation	99.921	98.865	99.022	99.172	99.4	99.55	99.625	99.472	99.464	99.472	99.625	99.472	99.7	99.529	99.7	99.7	99.696	99.764	99.622	99.686	99.686	99.696	99.85	99.85	99.764	99.921	99.771	99.768	99.771	99.764	99.764	99.768	99.764	99.764	99.771	99.771	99.771	99.771	99.768	99.768	99.764	99.768	99.925	99.921	99.921	99.921	99.921	99.921	99.921
hCoV-19/Finland/FIN-455/2020|EPI_ISL_414642 translation	99.921	98.865	99.022	99.172	99.4	99.55	99.625	99.472	99.464	99.472	99.625	99.472	99.7	99.529	99.7	99.7	99.696	99.764	99.622	99.686	99.686	99.696	99.85	99.85	99.764	99.921	99.771	99.768	99.771	99.764	99.764	99.768	99.764	99.764	99.771	99.771	99.771	99.771	99.768	99.768	99.764	99.768	99.925	99.921	99.921	99.921	99.921	99.921	99.921
hCoV-19/Finland/FIN-508/2020|EPI_ISL_414643 translation	99.921	98.865	99.022	99.172	99.4	99.55	99.625	99.472	99.464	99.472	99.625	99.472	99.7	99.529	99.7	99.7	99.696	99.764	99.622	99.686	99.686	99.696	99.85	99.85	99.764	99.921	99.771	99.768	99.771	99.764	99.764	99.768	99.764	99.764	99.771	99.771	99.771	99.771	99.768	99.768	99.764	99.768	99.925	99.921	99.921	99.921	99.921	99.921	99.921
hCoV-19/France/GE1973/2020|EPI_ISL_414631 translation	99.921	98.865	99.022	99.172	99.4	99.55	99.625	99.472	99.464	99.472	99.625	99.472	99.7	99.529	99.7	99.7	99.696	99.764	99.622	99.686	99.686	99.696	99.85	99.85	99.764	99.921	99.771	99.768	99.771	99.764	99.764	99.768	99.764	99.764	99.771	99.771	99.771	99.771	99.768	99.768	99.764	99.768	99.925	99.921	99.921	99.921	99.921	99.921	99.921
hCoV-19/France/HF1684/2020|EPI_ISL_414626 translation	99.921	98.865	99.022	99.172	99.4	99.55	99.625	99.472	99.464	99.472	99.625	99.472	99.7	99.529	99.7	99.7	99.696	99.764	99.622	99.686	99.686	99.696	99.85	99.85	99.764	99.921	99.771	99.768	99.771	99.764	99.764	99.768	99.764	99.764	99.771	99.771	99.771	99.771	99.768	99.768	99.764	99.768	99.925	99.921	99.921	99.921	99.921	99.921	99.921
hCoV-19/France/HF1795/2020|EPI_ISL_414627 translation	99.921	98.865	99.022	99.172	99.4	99.55	99.625	99.472	99.464	99.472	99.625	99.472	99.7	99.529	99.7	99.7	99.696	99.764	99.622	99.686	99.686	99.696	99.85	99.85	99.764	99.921	99.771	99.768	99.771	99.764	99.764	99.768	99.764	99.764	99.771	99.771	99.771	99.771	99.768	99.768	99.764	99.768	99.925	99.921	99.921	99.921	99.921	99.921	99.921
hCoV-19/France/HF1870/2020|EPI_ISL_414629 translation	99.921	98.865	99.022	99.172	99.4	99.55	99.625	99.472	99.464	99.472	99.625	99.472	99.7	99.529	99.7	99.7	99.696	99.764	99.622	99.686	99.686	99.696	99.85	99.85	99.764	99.921	99.771	99.768	99.771	99.764	99.764	99.768	99.764	99.764	99.771	99.771	99.771	99.771	99.768	99.768	99.764	99.768	99.925	99.921	99.921	99.921	99.921	99.921	99.921
hCoV-19/France/HF1871/2020|EPI_ISL_414630 translation	99.921	98.865	99.022	99.172	99.4	99.55	99.625	99.472	99.464	99.472	99.625	99.472	99.7	99.529	99.7	99.7	99.696	99.764	99.622	99.686	99.686	99.696	99.85	99.85	99.764	99.921	99.771	99.768	99.771	99.764	99.764	99.768	99.764	99.764	99.771	99.771	99.771	99.771	99.768	99.768	99.764	99.768	99.925	99.921	99.921	99.921	99.921	99.921	99.921
hCoV-19/France/HF1988/2020|EPI_ISL_414635 translation	99.921	98.865	99.022	99.172	99.4	99.55	99.625	99.472	99.464	99.472	99.625	99.472	99.7	99.529	99.7	99.7	99.696	99.764	99.622	99.686	99.686	99.696	99.85	99.85	99.764	99.921	99.771	99.768	99.771	99.764	99.764	99.768	99.764	99.764	99.771	99.771	99.771	99.771	99.768	99.768	99.764	99.768	99.925	99.921	99.921	99.921	99.921	99.921	99.921
hCoV-19/France/HF1989/2020|EPI_ISL_414636 translation	99.921	98.865	99.022	99.172	99.4	99.55	99.625	99.472	99.464	99.472	99.625	99.472	99.7	99.529	99.7	99.7	99.696	99.764	99.622	99.686	99.686	99.696	99.85	99.85	99.764	99.921	99.771	99.768	99.771	99.764	99.764	99.768	99.764	99.764	99.771	99.771	99.771	99.771	99.768	99.768	99.764	99.768	99.925	99.921	99.921	99.921	99.921	99.921	99.921
hCoV-19/France/HF1993/2020|EPI_ISL_414637 translation	99.921	98.865	99.022	99.172	99.4	99.55	99.625	99.472	99.464	99.472	99.625	99.472	99.7	99.529	99.7	99.7	99.696	99.764	99.622	99.686	99.686	99.696	99.85	99.85	99.764	99.921	99.771	99.768	99.771	99.764	99.764	99.768	99.764	99.764	99.771	99.771	99.771	99.771	99.768	99.768	99.764	99.768	99.925	99.921	99.921	99.921	99.921	99.921	99.921
hCoV-19/France/HF1995/2020|EPI_ISL_414638 translation	99.921	98.865	99.022	99.172	99.4	99.55	99.625	99.472	99.464	99.472	99.625	99.472	99.7	99.529	99.7	99.7	99.696	99.764	99.622	99.686	99.686	99.696	99.85	99.85	99.764	99.921	99.771	99.768	99.771	99.764	99.764	99.768	99.764	99.764	99.771	99.771	99.771	99.771	99.768	99.768	99.764	99.768	99.925	99.921	99.921	99.921	99.921	99.921	99.921
hCoV-19/France/IDF1980/2020|EPI_ISL_414633 translation	99.921	98.865	99.022	99.172	99.4	99.55	99.625	99.472	99.464	99.472	99.625	99.472	99.7	99.529	99.7	99.7	99.696	99.764	99.622	99.686	99.686	99.696	99.85	99.85	99.764	99.921	99.771	99.768	99.771	99.764	99.764	99.768	99.764	99.764	99.771	99.771	99.771	99.771	99.768	99.768	99.764	99.768	99.925	99.921	99.921	99.921	99.921	99.921	99.921
hCoV-19/France/N1620/2020|EPI_ISL_414601 translation	99.921	98.865	99.022	99.172	99.4	99.55	99.625	99.472	99.464	99.472	99.625	99.472	99.7	99.529	99.7	99.7	99.696	99.764	99.622	99.686	99.686	99.696	99.85	99.85	99.764	99.921	99.771	99.768	99.771	99.764	99.764	99.768	99.764	99.764	99.771	99.771	99.771	99.771	99.768	99.768	99.764	99.768	99.925	99.921	99.921	99.921	99.921	99.921	99.921
hCoV-19/France/N1620/2020|EPI_ISL_414624 translation	99.921	98.865	99.022	99.172	99.4	99.55	99.625	99.472	99.464	99.472	99.625	99.472	99.7	99.529	99.7	99.7	99.696	99.764	99.622	99.686	99.686	99.696	99.85	99.85	99.764	99.921	99.771	99.768	99.771	99.764	99.764	99.768	99.764	99.764	99.771	99.771	99.771	99.771	99.768	99.768	99.764	99.768	99.925	99.921	99.921	99.921	99.921	99.921	99.921
hCoV-19/France/PL1643/2020|EPI_ISL_414625 translation	99.921	98.865	99.022	99.172	99.4	99.55	99.625	99.472	99.464	99.472	99.625	99.472	99.7	99.529	99.7	99.7	99.696	99.764	99.622	99.686	99.686	99.696	99.85	99.85	99.764	99.921	99.771	99.768	99.771	99.764	99.764	99.768	99.764	99.764	99.771	99.771	99.771	99.771	99.768	99.768	99.764	99.768	99.925	99.921	99.921	99.921	99.921	99.921	99.921
hCoV-19/Ireland/Limerick-19934/2020|EPI_ISL_414586 translation	99.921	98.865	99.022	99.172	99.4	99.55	99.625	99.472	99.464	99.472	99.625	99.472	99.7	99.529	99.7	99.7	99.696	99.764	99.622	99.686	99.686	99.696	99.85	99.85	99.764	99.921	99.771	99.768	99.771	99.764	99.764	99.768	99.764	99.764	99.771	99.771	99.771	99.771	99.768	99.768	99.764	99.768	99.925	99.921	99.921	99.921	99.921	99.921	99.921
hCoV-19/Netherlands/Gelderland/2/2020|EPI_ISL_415462 translation	99.921	98.865	99.022	99.172	99.4	99.55	99.625	99.472	99.464	99.472	99.625	99.472	99.7	99.529	99.7	99.7	99.696	99.764	99.622	99.686	99.686	99.696	99.85	99.85	99.764	99.921	99.771	99.768	99.771	99.764	99.764	99.768	99.764	99.764	99.771	99.771	99.771	99.771	99.768	99.768	99.764	99.768	99.925	99.921	99.921	99.921	99.921	99.921	99.921
hCoV-19/Netherlands/Gelderland/3/2020|EPI_ISL_415463 translation	99.921	98.865	99.022	99.172	99.4	99.55	99.625	99.472	99.464	99.472	99.625	99.472	99.7	99.529	99.7	99.7	99.696	99.764	99.622	99.686	99.686	99.696	99.85	99.85	99.764	99.921	99.771	99.768	99.771	99.764	99.764	99.768	99.764	99.764	99.771	99.771	99.771	99.771	99.768	99.768	99.764	99.768	99.925	99.921	99.921	99.921	99.921	99.921	99.921
hCoV-19/Netherlands/Gelderland_1/2020|EPI_ISL_414423 translation	99.921	98.865	99.022	99.172	99.4	99.55	99.625	99.472	99.464	99.472	99.625	99.472	99.7	99.529	99.7	99.7	99.696	99.764	99.622	99.686	99.686	99.696	99.85	99.85	99.764	99.921	99.771	99.768	99.771	99.764	99.764	99.768	99.764	99.764	99.771	99.771	99.771	99.771	99.768	99.768	99.764	99.768	99.925	99.921	99.921	99.921	99.921	99.921	99.921
hCoV-19/Netherlands/Limburg_2/2020|EPI_ISL_414424 translation	99.921	98.865	99.022	99.172	99.4	99.55	99.625	99.472	99.464	99.472	99.625	99.472	99.7	99.529	99.7	99.7	99.696	99.764	99.622	99.686	99.686	99.696	99.85	99.85	99.764	99.921	99.771	99.768	99.771	99.764	99.764	99.768	99.764	99.764	99.771	99.771	99.771	99.771	99.768	99.768	99.764	99.768	99.925	99.921	99.921	99.921	99.921	99.921	99.921
hCoV-19/Netherlands/Limburg_3/2020|EPI_ISL_414425 translation	99.921	98.865	99.022	99.172	99.4	99.55	99.625	99.472	99.464	99.472	99.625	99.472	99.7	99.529	99.7	99.7	99.696	99.764	99.622	99.686	99.686	99.696	99.85	99.85	99.764	99.921	99.771	99.768	99.771	99.764	99.764	99.768	99.764	99.764	99.771	99.771	99.771	99.771	99.768	99.768	99.764	99.768	99.925	99.921	99.921	99.921	99.921	99.921	99.921
hCoV-19/Netherlands/Limburg_5/2020|EPI_ISL_414448 translation	99.921	98.865	99.022	99.172	99.4	99.55	99.625	99.472	99.464	99.472	99.625	99.472	99.7	99.529	99.7	99.7	99.696	99.764	99.622	99.686	99.686	99.696	99.85	99.85	99.764	99.921	99.771	99.768	99.771	99.764	99.764	99.768	99.764	99.764	99.771	99.771	99.771	99.771	99.768	99.768	99.764	99.768	99.925	99.921	99.921	99.921	99.921	99.921	99.921
hCoV-19/Netherlands/NoordBrabant_1/2020|EPI_ISL_414428 translation	99.921	98.865	99.022	99.172	99.4	99.55	99.625	99.472	99.464	99.472	99.625	99.472	99.7	99.529	99.7	99.7	99.696	99.764	99.622	99.686	99.686	99.696	99.85	99.85	99.764	99.921	99.771	99.768	99.771	99.764	99.764	99.768	99.764	99.764	99.771	99.771	99.771	99.771	99.768	99.768	99.764	99.768	99.925	99.921	99.921	99.921	99.921	99.921	99.921
hCoV-19/Netherlands/NoordBrabant_14/2020|EPI_ISL_414454 translation	99.921	98.865	99.022	99.172	99.4	99.55	99.625	99.472	99.464	99.472	99.625	99.472	99.7	99.529	99.7	99.7	99.696	99.764	99.622	99.686	99.686	99.696	99.85	99.85	99.764	99.921	99.771	99.768	99.771	99.764	99.764	99.768	99.764	99.764	99.771	99.771	99.771	99.771	99.768	99.768	99.764	99.768	99.925	99.921	99.921	99.921	99.921	99.921	99.921
hCoV-19/Netherlands/NoordBrabant_15/2020|EPI_ISL_414455 translation	99.921	98.865	99.022	99.172	99.4	99.55	99.625	99.472	99.464	99.472	99.625	99.472	99.7	99.529	99.7	99.7	99.696	99.764	99.622	99.686	99.686	99.696	99.85	99.85	99.764	99.921	99.771	99.768	99.771	99.764	99.764	99.768	99.764	99.764	99.771	99.771	99.771	99.771	99.768	99.768	99.764	99.768	99.925	99.921	99.921	99.921	99.921	99.921	99.921
hCoV-19/Netherlands/NoordBrabant_16/2020|EPI_ISL_414456 translation	99.921	98.865	99.022	99.172	99.4	99.55	99.625	99.472	99.464	99.472	99.625	99.472	99.7	99.529	99.7	99.7	99.696	99.764	99.622	99.686	99.686	99.696	99.85	99.85	99.764	99.921	99.771	99.768	99.771	99.764	99.764	99.768	99.764	99.764	99.771	99.771	99.771	99.771	99.768	99.768	99.764	99.768	99.925	99.921	99.921	99.921	99.921	99.921	99.921
hCoV-19/Netherlands/NoordBrabant_17/2020|EPI_ISL_414457 translation	99.921	98.865	99.022	99.172	99.4	99.55	99.625	99.472	99.464	99.472	99.625	99.472	99.7	99.529	99.7	99.7	99.696	99.764	99.622	99.686	99.686	99.696	99.85	99.85	99.764	99.921	99.771	99.768	99.771	99.764	99.764	99.768	99.764	99.764	99.771	99.771	99.771	99.771	99.768	99.768	99.764	99.768	99.925	99.921	99.921	99.921	99.921	99.921	99.921
hCoV-19/Netherlands/NoordBrabant_2/2020|EPI_ISL_414449 translation	99.921	98.865	99.022	99.172	99.4	99.55	99.625	99.472	99.464	99.472	99.625	99.472	99.7	99.529	99.7	99.7	99.696	99.764	99.622	99.686	99.686	99.696	99.85	99.85	99.764	99.921	99.771	99.768	99.771	99.764	99.764	99.768	99.764	99.764	99.771	99.771	99.771	99.771	99.768	99.768	99.764	99.768	99.925	99.921	99.921	99.921	99.921	99.921	99.921
hCoV-19/Netherlands/NoordBrabant_21/2020|EPI_ISL_414530 translation	99.921	98.865	99.022	99.172	99.4	99.55	99.625	99.472	99.464	99.472	99.625	99.472	99.7	99.529	99.7	99.7	99.696	99.764	99.622	99.686	99.686	99.696	99.85	99.85	99.764	99.921	99.771	99.768	99.771	99.764	99.764	99.768	99.764	99.764	99.771	99.771	99.771	99.771	99.768	99.768	99.764	99.768	99.925	99.921	99.921	99.921	99.921	99.921	99.921
hCoV-19/Netherlands/NoordBrabant_26/2020|EPI_ISL_414535 translation	99.921	98.865	99.022	99.172	99.4	99.55	99.625	99.472	99.464	99.472	99.625	99.472	99.7	99.529	99.7	99.7	99.696	99.764	99.622	99.686	99.686	99.696	99.85	99.85	99.764	99.921	99.771	99.768	99.771	99.764	99.764	99.768	99.764	99.764	99.771	99.771	99.771	99.771	99.768	99.768	99.764	99.768	99.925	99.921	99.921	99.921	99.921	99.921	99.921
hCoV-19/Netherlands/NoordBrabant_3/2020|EPI_ISL_414429 translation	99.921	98.865	99.022	99.172	99.4	99.55	99.625	99.472	99.464	99.472	99.625	99.472	99.7	99.529	99.7	99.7	99.696	99.764	99.622	99.686	99.686	99.696	99.85	99.85	99.764	99.921	99.771	99.768	99.771	99.764	99.764	99.768	99.764	99.764	99.771	99.771	99.771	99.771	99.768	99.768	99.764	99.768	99.925	99.921	99.921	99.921	99.921	99.921	99.921
hCoV-19/Netherlands/NoordBrabant_36/2020|EPI_ISL_414545 translation	99.921	98.865	99.022	99.172	99.4	99.55	99.625	99.472	99.464	99.472	99.625	99.472	99.7	99.529	99.7	99.7	99.696	99.764	99.622	99.686	99.686	99.696	99.85	99.85	99.764	99.921	99.771	99.768	99.771	99.764	99.764	99.768	99.764	99.764	99.771	99.771	99.771	99.771	99.768	99.768	99.764	99.768	99.925	99.921	99.921	99.921	99.921	99.921	99.921
hCoV-19/Netherlands/NoordBrabant_39/2020|EPI_ISL_414548 translation	99.921	98.865	99.022	99.172	99.4	99.55	99.625	99.472	99.464	99.472	99.625	99.472	99.7	99.529	99.7	99.7	99.696	99.764	99.622	99.686	99.686	99.696	99.85	99.85	99.764	99.921	99.771	99.768	99.771	99.764	99.764	99.768	99.764	99.764	99.771	99.771	99.771	99.771	99.768	99.768	99.764	99.768	99.925	99.921	99.921	99.921	99.921	99.921	99.921
hCoV-19/Netherlands/NoordHolland/3/2020|EPI_ISL_415525 translation	99.921	98.865	99.022	99.172	99.4	99.55	99.625	99.472	99.464	99.472	99.625	99.472	99.7	99.529	99.7	99.7	99.696	99.764	99.622	99.686	99.686	99.696	99.85	99.85	99.764	99.921	99.771	99.768	99.771	99.764	99.764	99.768	99.764	99.764	99.771	99.771	99.771	99.771	99.768	99.768	99.764	99.768	99.925	99.921	99.921	99.921	99.921	99.921	99.921
hCoV-19/Netherlands/NoordHolland_1/2020|EPI_ISL_414433 translation	99.921	98.865	99.022	99.172	99.4	99.55	99.625	99.472	99.464	99.472	99.625	99.472	99.7	99.529	99.7	99.7	99.696	99.764	99.622	99.686	99.686	99.696	99.85	99.85	99.764	99.921	99.771	99.768	99.771	99.764	99.764	99.768	99.764	99.764	99.771	99.771	99.771	99.771	99.768	99.768	99.764	99.768	99.925	99.921	99.921	99.921	99.921	99.921	99.921
hCoV-19/Netherlands/NoordHolland_2/2020|EPI_ISL_414549 translation	99.921	98.865	99.022	99.172	99.4	99.55	99.625	99.472	99.464	99.472	99.625	99.472	99.7	99.529	99.7	99.7	99.696	99.764	99.622	99.686	99.686	99.696	99.85	99.85	99.764	99.921	99.771	99.768	99.771	99.764	99.764	99.768	99.764	99.764	99.771	99.771	99.771	99.771	99.768	99.768	99.764	99.768	99.925	99.921	99.921	99.921	99.921	99.921	99.921
hCoV-19/Netherlands/Overijssel_1/2020|EPI_ISL_414434 translation	99.921	98.865	99.022	99.172	99.4	99.55	99.625	99.472	99.464	99.472	99.625	99.472	99.7	99.529	99.7	99.7	99.696	99.764	99.622	99.686	99.686	99.696	99.85	99.85	99.764	99.921	99.771	99.768	99.771	99.764	99.764	99.768	99.764	99.764	99.771	99.771	99.771	99.771	99.768	99.768	99.764	99.768	99.925	99.921	99.921	99.921	99.921	99.921	99.921
hCoV-19/Netherlands/Overijssel_2/2020|EPI_ISL_414460 translation	99.921	98.865	99.022	99.172	99.4	99.55	99.625	99.472	99.464	99.472	99.625	99.472	99.7	99.529	99.7	99.7	99.696	99.764	99.622	99.686	99.686	99.696	99.85	99.85	99.764	99.921	99.771	99.768	99.771	99.764	99.764	99.768	99.764	99.764	99.771	99.771	99.771	99.771	99.768	99.768	99.764	99.768	99.925	99.921	99.921	99.921	99.921	99.921	99.921
hCoV-19/Netherlands/Utrecht_1/2020|EPI_ISL_414435 translation	99.921	98.865	99.022	99.172	99.4	99.55	99.625	99.472	99.464	99.472	99.625	99.472	99.7	99.529	99.7	99.7	99.696	99.764	99.622	99.686	99.686	99.696	99.85	99.85	99.764	99.921	99.771	99.768	99.771	99.764	99.764	99.768	99.764	99.764	99.771	99.771	99.771	99.771	99.768	99.768	99.764	99.768	99.925	99.921	99.921	99.921	99.921	99.921	99.921
hCoV-19/Netherlands/Utrecht_10/2020|EPI_ISL_414442 translation	99.921	98.865	99.022	99.172	99.4	99.55	99.625	99.472	99.464	99.472	99.625	99.472	99.7	99.529	99.7	99.7	99.696	99.764	99.622	99.686	99.686	99.696	99.85	99.85	99.764	99.921	99.771	99.768	99.771	99.764	99.764	99.768	99.764	99.764	99.771	99.771	99.771	99.771	99.768	99.768	99.764	99.768	99.925	99.921	99.921	99.921	99.921	99.921	99.921
hCoV-19/Netherlands/Utrecht_11/2020|EPI_ISL_414443 translation	99.921	98.865	99.022	99.172	99.4	99.55	99.625	99.472	99.464	99.472	99.625	99.472	99.7	99.529	99.7	99.7	99.696	99.764	99.622	99.686	99.686	99.696	99.85	99.85	99.764	99.921	99.771	99.768	99.771	99.764	99.764	99.768	99.764	99.764	99.771	99.771	99.771	99.771	99.768	99.768	99.764	99.768	99.925	99.921	99.921	99.921	99.921	99.921	99.921
hCoV-19/Netherlands/Utrecht_13/2020|EPI_ISL_414463 translation	99.921	98.865	99.022	99.172	99.4	99.55	99.625	99.472	99.464	99.472	99.625	99.472	99.7	99.529	99.7	99.7	99.696	99.764	99.622	99.686	99.686	99.696	99.85	99.85	99.764	99.921	99.771	99.768	99.771	99.764	99.764	99.768	99.764	99.764	99.771	99.771	99.771	99.771	99.768	99.768	99.764	99.768	99.925	99.921	99.921	99.921	99.921	99.921	99.921
hCoV-19/Netherlands/Utrecht_13/2020|EPI_ISL_414552 translation	99.921	98.865	99.022	99.172	99.4	99.55	99.625	99.472	99.464	99.472	99.625	99.472	99.7	99.529	99.7	99.7	99.696	99.764	99.622	99.686	99.686	99.696	99.85	99.85	99.764	99.921	99.771	99.768	99.771	99.764	99.764	99.768	99.764	99.764	99.771	99.771	99.771	99.771	99.768	99.768	99.764	99.768	99.925	99.921	99.921	99.921	99.921	99.921	99.921
hCoV-19/Netherlands/Utrecht_14/2020|EPI_ISL_414464 translation	99.921	98.865	99.022	99.172	99.4	99.55	99.625	99.472	99.464	99.472	99.625	99.472	99.7	99.529	99.7	99.7	99.696	99.764	99.622	99.686	99.686	99.696	99.85	99.85	99.764	99.921	99.771	99.768	99.771	99.764	99.764	99.768	99.764	99.764	99.771	99.771	99.771	99.771	99.768	99.768	99.764	99.768	99.925	99.921	99.921	99.921	99.921	99.921	99.921
hCoV-19/Netherlands/Utrecht_2/2020|EPI_ISL_414436 translation	99.921	98.865	99.022	99.172	99.4	99.55	99.625	99.472	99.464	99.472	99.625	99.472	99.7	99.529	99.7	99.7	99.696	99.764	99.622	99.686	99.686	99.696	99.85	99.85	99.764	99.921	99.771	99.768	99.771	99.764	99.764	99.768	99.764	99.764	99.771	99.771	99.771	99.771	99.768	99.768	99.764	99.768	99.925	99.921	99.921	99.921	99.921	99.921	99.921
hCoV-19/Netherlands/Utrecht_3/2020|EPI_ISL_414437 translation	99.921	98.865	99.022	99.172	99.4	99.55	99.625	99.472	99.464	99.472	99.625	99.472	99.7	99.529	99.7	99.7	99.696	99.764	99.622	99.686	99.686	99.696	99.85	99.85	99.764	99.921	99.771	99.768	99.771	99.764	99.764	99.768	99.764	99.764	99.771	99.771	99.771	99.771	99.768	99.768	99.764	99.768	99.925	99.921	99.921	99.921	99.921	99.921	99.921
hCoV-19/Netherlands/Utrecht_4/2020|EPI_ISL_414438 translation	99.921	98.865	99.022	99.172	99.4	99.55	99.625	99.472	99.464	99.472	99.625	99.472	99.7	99.529	99.7	99.7	99.696	99.764	99.622	99.686	99.686	99.696	99.85	99.85	99.764	99.921	99.771	99.768	99.771	99.764	99.764	99.768	99.764	99.764	99.771	99.771	99.771	99.771	99.768	99.768	99.764	99.768	99.925	99.921	99.921	99.921	99.921	99.921	99.921
hCoV-19/Netherlands/Utrecht_5/2020|EPI_ISL_414439 translation	99.921	98.865	99.022	99.172	99.4	99.55	99.625	99.472	99.464	99.472	99.625	99.472	99.7	99.529	99.7	99.7	99.696	99.764	99.622	99.686	99.686	99.696	99.85	99.85	99.764	99.921	99.771	99.768	99.771	99.764	99.764	99.768	99.764	99.764	99.771	99.771	99.771	99.771	99.768	99.768	99.764	99.768	99.925	99.921	99.921	99.921	99.921	99.921	99.921
hCoV-19/Netherlands/Utrecht_7/2020|EPI_ISL_414440 translation	99.921	98.865	99.022	99.172	99.4	99.55	99.625	99.472	99.464	99.472	99.625	99.472	99.7	99.529	99.7	99.7	99.696	99.764	99.622	99.686	99.686	99.696	99.85	99.85	99.764	99.921	99.771	99.768	99.771	99.764	99.764	99.768	99.764	99.764	99.771	99.771	99.771	99.771	99.768	99.768	99.764	99.768	99.925	99.921	99.921	99.921	99.921	99.921	99.921
hCoV-19/Netherlands/Utrecht_8/2020|EPI_ISL_414441 translation	99.921	98.865	99.022	99.172	99.4	99.55	99.625	99.472	99.464	99.472	99.625	99.472	99.7	99.529	99.7	99.7	99.696	99.764	99.622	99.686	99.686	99.696	99.85	99.85	99.764	99.921	99.771	99.768	99.771	99.764	99.764	99.768	99.764	99.764	99.771	99.771	99.771	99.771	99.768	99.768	99.764	99.768	99.925	99.921	99.921	99.921	99.921	99.921	99.921
hCoV-19/Netherlands/ZuidHolland/25/2020|EPI_ISL_415529 translation	99.921	98.865	99.022	99.172	99.4	99.55	99.625	99.472	99.464	99.472	99.625	99.472	99.7	99.529	99.7	99.7	99.696	99.764	99.622	99.686	99.686	99.696	99.85	99.85	99.764	99.921	99.771	99.768	99.771	99.764	99.764	99.768	99.764	99.764	99.771	99.771	99.771	99.771	99.768	99.768	99.764	99.768	99.925	99.921	99.921	99.921	99.921	99.921	99.921
hCoV-19/Netherlands/ZuidHolland/29/2020|EPI_ISL_415533 translation	99.921	98.865	99.022	99.172	99.4	99.55	99.625	99.472	99.464	99.472	99.625	99.472	99.7	99.529	99.7	99.7	99.696	99.764	99.622	99.686	99.686	99.696	99.85	99.85	99.764	99.921	99.771	99.768	99.771	99.764	99.764	99.768	99.764	99.764	99.771	99.771	99.771	99.771	99.768	99.768	99.764	99.768	99.925	99.921	99.921	99.921	99.921	99.921	99.921
hCoV-19/Netherlands/ZuidHolland/31/2020|EPI_ISL_415535 translation	99.921	98.865	99.022	99.172	99.4	99.55	99.625	99.472	99.464	99.472	99.625	99.472	99.7	99.529	99.7	99.7	99.696	99.764	99.622	99.686	99.686	99.696	99.85	99.85	99.764	99.921	99.771	99.768	99.771	99.764	99.764	99.768	99.764	99.764	99.771	99.771	99.771	99.771	99.768	99.768	99.764	99.768	99.925	99.921	99.921	99.921	99.921	99.921	99.921
hCoV-19/Netherlands/ZuidHolland_1/2020|EPI_ISL_414444 translation	99.921	98.865	99.022	99.172	99.4	99.55	99.625	99.472	99.464	99.472	99.625	99.472	99.7	99.529	99.7	99.7	99.696	99.764	99.622	99.686	99.686	99.696	99.85	99.85	99.764	99.921	99.771	99.768	99.771	99.764	99.764	99.768	99.764	99.764	99.771	99.771	99.771	99.771	99.768	99.768	99.764	99.768	99.925	99.921	99.921	99.921	99.921	99.921	99.921
hCoV-19/Netherlands/ZuidHolland_10/2020|EPI_ISL_414446 translation	99.921	98.865	99.022	99.172	99.4	99.55	99.625	99.472	99.464	99.472	99.625	99.472	99.7	99.529	99.7	99.7	99.696	99.764	99.622	99.686	99.686	99.696	99.85	99.85	99.764	99.921	99.771	99.768	99.771	99.764	99.764	99.768	99.764	99.764	99.771	99.771	99.771	99.771	99.768	99.768	99.764	99.768	99.925	99.921	99.921	99.921	99.921	99.921	99.921
hCoV-19/Netherlands/ZuidHolland_11/2020|EPI_ISL_414469 translation	99.921	98.865	99.022	99.172	99.4	99.55	99.625	99.472	99.464	99.472	99.625	99.472	99.7	99.529	99.7	99.7	99.696	99.764	99.622	99.686	99.686	99.696	99.85	99.85	99.764	99.921	99.771	99.768	99.771	99.764	99.764	99.768	99.764	99.764	99.771	99.771	99.771	99.771	99.768	99.768	99.764	99.768	99.925	99.921	99.921	99.921	99.921	99.921	99.921
hCoV-19/Netherlands/ZuidHolland_13/2020|EPI_ISL_414470 translation	99.921	98.865	99.022	99.172	99.4	99.55	99.625	99.472	99.464	99.472	99.625	99.472	99.7	99.529	99.7	99.7	99.696	99.764	99.622	99.686	99.686	99.696	99.85	99.85	99.764	99.921	99.771	99.768	99.771	99.764	99.764	99.768	99.764	99.764	99.771	99.771	99.771	99.771	99.768	99.768	99.764	99.768	99.925	99.921	99.921	99.921	99.921	99.921	99.921
hCoV-19/Netherlands/ZuidHolland_14/2020|EPI_ISL_414471 translation	99.921	98.865	99.022	99.172	99.4	99.55	99.625	99.472	99.464	99.472	99.625	99.472	99.7	99.529	99.7	99.7	99.696	99.764	99.622	99.686	99.686	99.696	99.85	99.85	99.764	99.921	99.771	99.768	99.771	99.764	99.764	99.768	99.764	99.764	99.771	99.771	99.771	99.771	99.768	99.768	99.764	99.768	99.925	99.921	99.921	99.921	99.921	99.921	99.921
hCoV-19/Netherlands/ZuidHolland_15/2020|EPI_ISL_414557 translation	99.921	98.865	99.022	99.172	99.4	99.55	99.625	99.472	99.464	99.472	99.625	99.472	99.7	99.529	99.7	99.7	99.696	99.764	99.622	99.686	99.686	99.696	99.85	99.85	99.764	99.921	99.771	99.768	99.771	99.764	99.764	99.768	99.764	99.764	99.771	99.771	99.771	99.771	99.768	99.768	99.764	99.768	99.925	99.921	99.921	99.921	99.921	99.921	99.921
hCoV-19/Netherlands/ZuidHolland_17/2020|EPI_ISL_414559 translation	99.921	98.865	99.022	99.172	99.4	99.55	99.625	99.472	99.464	99.472	99.625	99.472	99.7	99.529	99.7	99.7	99.696	99.764	99.622	99.686	99.686	99.696	99.85	99.85	99.764	99.921	99.771	99.768	99.771	99.764	99.764	99.768	99.764	99.764	99.771	99.771	99.771	99.771	99.768	99.768	99.764	99.768	99.925	99.921	99.921	99.921	99.921	99.921	99.921
hCoV-19/Netherlands/ZuidHolland_18/2020|EPI_ISL_414560 translation	99.921	98.865	99.022	99.172	99.4	99.55	99.625	99.472	99.464	99.472	99.625	99.472	99.7	99.529	99.7	99.7	99.696	99.764	99.622	99.686	99.686	99.696	99.85	99.85	99.764	99.921	99.771	99.768	99.771	99.764	99.764	99.768	99.764	99.764	99.771	99.771	99.771	99.771	99.768	99.768	99.764	99.768	99.925	99.921	99.921	99.921	99.921	99.921	99.921
hCoV-19/Netherlands/ZuidHolland_19/2020|EPI_ISL_414561 translation	99.921	98.865	99.022	99.172	99.4	99.55	99.625	99.472	99.464	99.472	99.625	99.472	99.7	99.529	99.7	99.7	99.696	99.764	99.622	99.686	99.686	99.696	99.85	99.85	99.764	99.921	99.771	99.768	99.771	99.764	99.764	99.768	99.764	99.764	99.771	99.771	99.771	99.771	99.768	99.768	99.764	99.768	99.925	99.921	99.921	99.921	99.921	99.921	99.921
hCoV-19/Netherlands/ZuidHolland_20/2020|EPI_ISL_414562 translation	99.921	98.865	99.022	99.172	99.4	99.55	99.625	99.472	99.464	99.472	99.625	99.472	99.7	99.529	99.7	99.7	99.696	99.764	99.622	99.686	99.686	99.696	99.85	99.85	99.764	99.921	99.771	99.768	99.771	99.764	99.764	99.768	99.764	99.764	99.771	99.771	99.771	99.771	99.768	99.768	99.764	99.768	99.925	99.921	99.921	99.921	99.921	99.921	99.921
hCoV-19/Netherlands/ZuidHolland_22/2020|EPI_ISL_414564 translation	99.921	98.865	99.022	99.172	99.4	99.55	99.625	99.472	99.464	99.472	99.625	99.472	99.7	99.529	99.7	99.7	99.696	99.764	99.622	99.686	99.686	99.696	99.85	99.85	99.764	99.921	99.771	99.768	99.771	99.764	99.764	99.768	99.764	99.764	99.771	99.771	99.771	99.771	99.768	99.768	99.764	99.768	99.925	99.921	99.921	99.921	99.921	99.921	99.921
hCoV-19/Netherlands/ZuidHolland_24/2020|EPI_ISL_414566 translation	99.921	98.865	99.022	99.172	99.4	99.55	99.625	99.472	99.464	99.472	99.625	99.472	99.7	99.529	99.7	99.7	99.696	99.764	99.622	99.686	99.686	99.696	99.85	99.85	99.764	99.921	99.771	99.768	99.771	99.764	99.764	99.768	99.764	99.764	99.771	99.771	99.771	99.771	99.768	99.768	99.764	99.768	99.925	99.921	99.921	99.921	99.921	99.921	99.921
hCoV-19/Netherlands/ZuidHolland_5/2020|EPI_ISL_414465 translation	99.921	98.865	99.022	99.172	99.4	99.55	99.625	99.472	99.464	99.472	99.625	99.472	99.7	99.529	99.7	99.7	99.696	99.764	99.622	99.686	99.686	99.696	99.85	99.85	99.764	99.921	99.771	99.768	99.771	99.764	99.764	99.768	99.764	99.764	99.771	99.771	99.771	99.771	99.768	99.768	99.764	99.768	99.925	99.921	99.921	99.921	99.921	99.921	99.921
hCoV-19/Panama/328677/2020|EPI_ISL_415152 translation	99.921	98.865	99.022	99.172	99.4	99.55	99.625	99.472	99.464	99.472	99.625	99.472	99.7	99.529	99.7	99.7	99.696	99.764	99.622	99.686	99.686	99.696	99.85	99.85	99.764	99.921	99.771	99.768	99.771	99.764	99.764	99.768	99.764	99.764	99.771	99.771	99.771	99.771	99.768	99.768	99.764	99.768	99.925	99.921	99.921	99.921	99.921	99.921	99.921
hCoV-19/Scotland/CVR05/2020|EPI_ISL_414027 translation	99.921	98.865	99.022	99.172	99.4	99.55	99.625	99.472	99.464	99.472	99.625	99.472	99.7	99.529	99.7	99.7	99.696	99.764	99.622	99.686	99.686	99.696	99.85	99.85	99.764	99.921	99.771	99.768	99.771	99.764	99.764	99.768	99.764	99.764	99.771	99.771	99.771	99.771	99.768	99.768	99.764	99.768	99.925	99.921	99.921	99.921	99.921	99.921	99.921
hCoV-19/Switzerland/AG0361/2020|EPI_ISL_413999 translation	99.921	98.865	99.022	99.172	99.4	99.55	99.625	99.472	99.464	99.472	99.625	99.472	99.7	99.529	99.7	99.7	99.696	99.764	99.622	99.686	99.686	99.696	99.85	99.85	99.764	99.921	99.771	99.768	99.771	99.764	99.764	99.768	99.764	99.764	99.771	99.771	99.771	99.771	99.768	99.768	99.764	99.768	99.925	99.921	99.921	99.921	99.921	99.921	99.921
hCoV-19/Switzerland/AG7120/2020|EPI_ISL_415457 translation	99.921	98.865	99.022	99.172	99.4	99.55	99.625	99.472	99.464	99.472	99.625	99.472	99.7	99.529	99.7	99.7	99.696	99.764	99.622	99.686	99.686	99.696	99.85	99.85	99.764	99.921	99.771	99.768	99.771	99.764	99.764	99.768	99.764	99.764	99.771	99.771	99.771	99.771	99.768	99.768	99.764	99.768	99.925	99.921	99.921	99.921	99.921	99.921	99.921
hCoV-19/Switzerland/BE6651/2020|EPI_ISL_415456 translation	99.921	98.865	99.022	99.172	99.4	99.55	99.625	99.472	99.464	99.472	99.625	99.472	99.7	99.529	99.7	99.7	99.696	99.764	99.622	99.686	99.686	99.696	99.85	99.85	99.764	99.921	99.771	99.768	99.771	99.764	99.764	99.768	99.764	99.764	99.771	99.771	99.771	99.771	99.768	99.768	99.764	99.768	99.925	99.921	99.921	99.921	99.921	99.921	99.921
hCoV-19/Switzerland/BL0902/2020|EPI_ISL_414021 translation	99.921	98.865	99.022	99.172	99.4	99.55	99.625	99.472	99.464	99.472	99.625	99.472	99.7	99.529	99.7	99.7	99.696	99.764	99.622	99.686	99.686	99.696	99.85	99.85	99.764	99.921	99.771	99.768	99.771	99.764	99.764	99.768	99.764	99.764	99.771	99.771	99.771	99.771	99.768	99.768	99.764	99.768	99.925	99.921	99.921	99.921	99.921	99.921	99.921
hCoV-19/Switzerland/GE0199(2020|EPI_ISL_415455 translation	99.921	98.865	99.022	99.172	99.4	99.55	99.625	99.472	99.464	99.472	99.625	99.472	99.7	99.529	99.7	99.7	99.696	99.764	99.622	99.686	99.686	99.696	99.85	99.85	99.764	99.921	99.771	99.768	99.771	99.764	99.764	99.768	99.764	99.764	99.771	99.771	99.771	99.771	99.768	99.768	99.764	99.768	99.925	99.921	99.921	99.921	99.921	99.921	99.921
hCoV-19/Switzerland/GE1422/2020|EPI_ISL_415454 translation	99.921	98.865	99.022	99.172	99.4	99.55	99.625	99.472	99.464	99.472	99.625	99.472	99.7	99.529	99.7	99.7	99.696	99.764	99.622	99.686	99.686	99.696	99.85	99.85	99.764	99.921	99.771	99.768	99.771	99.764	99.764	99.768	99.764	99.764	99.771	99.771	99.771	99.771	99.768	99.768	99.764	99.768	99.925	99.921	99.921	99.921	99.921	99.921	99.921
hCoV-19/Switzerland/GE3121/2020|EPI_ISL_414019 translation	99.921	98.865	99.022	99.172	99.4	99.55	99.625	99.472	99.464	99.472	99.625	99.472	99.7	99.529	99.7	99.7	99.696	99.764	99.622	99.686	99.686	99.696	99.85	99.85	99.764	99.921	99.771	99.768	99.771	99.764	99.764	99.768	99.764	99.764	99.771	99.771	99.771	99.771	99.768	99.768	99.764	99.768	99.925	99.921	99.921	99.921	99.921	99.921	99.921
hCoV-19/Switzerland/GE3895/2020|EPI_ISL_413997 translation	99.921	98.865	99.022	99.172	99.4	99.55	99.625	99.472	99.464	99.472	99.625	99.472	99.7	99.529	99.7	99.7	99.696	99.764	99.622	99.686	99.686	99.696	99.85	99.85	99.764	99.921	99.771	99.768	99.771	99.764	99.764	99.768	99.764	99.764	99.771	99.771	99.771	99.771	99.768	99.768	99.764	99.768	99.925	99.921	99.921	99.921	99.921	99.921	99.921
hCoV-19/Switzerland/GE5373/2020|EPI_ISL_414020 translation	99.921	98.865	99.022	99.172	99.4	99.55	99.625	99.472	99.464	99.472	99.625	99.472	99.7	99.529	99.7	99.7	99.696	99.764	99.622	99.686	99.686	99.696	99.85	99.85	99.764	99.921	99.771	99.768	99.771	99.764	99.764	99.768	99.764	99.764	99.771	99.771	99.771	99.771	99.768	99.768	99.764	99.768	99.925	99.921	99.921	99.921	99.921	99.921	99.921
hCoV-19/Switzerland/GE8102/2020|EPI_ISL_415458 translation	99.921	98.865	99.022	99.172	99.4	99.55	99.625	99.472	99.464	99.472	99.625	99.472	99.7	99.529	99.7	99.7	99.696	99.764	99.622	99.686	99.686	99.696	99.85	99.85	99.764	99.921	99.771	99.768	99.771	99.764	99.764	99.768	99.764	99.764	99.771	99.771	99.771	99.771	99.768	99.768	99.764	99.768	99.925	99.921	99.921	99.921	99.921	99.921	99.921
hCoV-19/Switzerland/GE9586/2020|EPI_ISL_414022 translation	99.921	98.865	99.022	99.172	99.4	99.55	99.625	99.472	99.464	99.472	99.625	99.472	99.7	99.529	99.7	99.7	99.696	99.764	99.622	99.686	99.686	99.696	99.85	99.85	99.764	99.921	99.771	99.768	99.771	99.764	99.764	99.768	99.764	99.764	99.771	99.771	99.771	99.771	99.768	99.768	99.764	99.768	99.925	99.921	99.921	99.921	99.921	99.921	99.921
hCoV-19/Switzerland/TI9486/2020|EPI_ISL_413996 translation	99.921	98.865	99.022	99.172	99.4	99.55	99.625	99.472	99.464	99.472	99.625	99.472	99.7	99.529	99.7	99.7	99.696	99.764	99.622	99.686	99.686	99.696	99.85	99.85	99.764	99.921	99.771	99.768	99.771	99.764	99.764	99.768	99.764	99.764	99.771	99.771	99.771	99.771	99.768	99.768	99.764	99.768	99.925	99.921	99.921	99.921	99.921	99.921	99.921
hCoV-19/Switzerland/VD0503/2020|EPI_ISL_415459 translation	99.921	98.865	99.022	99.172	99.4	99.55	99.625	99.472	99.464	99.472	99.625	99.472	99.7	99.529	99.7	99.7	99.696	99.764	99.622	99.686	99.686	99.696	99.85	99.85	99.764	99.921	99.771	99.768	99.771	99.764	99.764	99.768	99.764	99.764	99.771	99.771	99.771	99.771	99.768	99.768	99.764	99.768	99.925	99.921	99.921	99.921	99.921	99.921	99.921
hCoV-19/Switzerland/VD5615/2020|EPI_ISL_414023 translation	99.921	98.865	99.022	99.172	99.4	99.55	99.625	99.472	99.464	99.472	99.625	99.472	99.7	99.529	99.7	99.7	99.696	99.764	99.622	99.686	99.686	99.696	99.85	99.85	99.764	99.921	99.771	99.768	99.771	99.764	99.764	99.768	99.764	99.764	99.771	99.771	99.771	99.771	99.768	99.768	99.764	99.768	99.925	99.921	99.921	99.921	99.921	99.921	99.921
hCoV-19/Taiwan/NTU03/2020|EPI_ISL_413592 translation	99.921	98.865	99.022	99.172	99.4	99.55	99.625	99.472	99.464	99.472	99.625	99.472	99.7	99.529	99.7	99.7	99.696	99.764	99.622	99.686	99.686	99.696	99.85	99.85	99.764	99.921	99.771	99.768	99.771	99.764	99.764	99.768	99.764	99.764	99.771	99.771	99.771	99.771	99.768	99.768	99.764	99.768	99.925	99.921	99.921	99.921	99.921	99.921	99.921
hCoV-19/USA/CA-PC101P/2020|EPI_ISL_414648 translation	99.921	98.865	99.022	99.172	99.4	99.55	99.625	99.472	99.464	99.472	99.625	99.472	99.7	99.529	99.7	99.7	99.696	99.764	99.622	99.686	99.686	99.696	99.85	99.85	99.764	99.921	99.771	99.768	99.771	99.764	99.764	99.768	99.764	99.764	99.771	99.771	99.771	99.771	99.768	99.768	99.764	99.768	99.925	99.921	99.921	99.921	99.921	99.921	99.921
hCoV-19/USA/UPHL-05/2020|EPI_ISL_415543 translation	99.921	98.865	99.022	99.172	99.4	99.55	99.625	99.472	99.464	99.472	99.625	99.472	99.7	99.529	99.7	99.7	99.696	99.764	99.622	99.686	99.686	99.696	99.85	99.85	99.764	99.921	99.771	99.768	99.771	99.764	99.764	99.768	99.764	99.764	99.771	99.771	99.771	99.771	99.768	99.768	99.764	99.768	99.925	99.921	99.921	99.921	99.921	99.921	99.921
hCoV-19/USA/UPHL-06/2020|EPI_ISL_415544 translation	99.921	98.865	99.022	99.172	99.4	99.55	99.625	99.472	99.464	99.472	99.625	99.472	99.7	99.529	99.7	99.7	99.696	99.764	99.622	99.686	99.686	99.696	99.85	99.85	99.764	99.921	99.771	99.768	99.771	99.764	99.764	99.768	99.764	99.764	99.771	99.771	99.771	99.771	99.768	99.768	99.764	99.768	99.925	99.921	99.921	99.921	99.921	99.921	99.921
hCoV-19/USA/WA-UW25/2020|EPI_ISL_414594 translation	99.921	98.865	99.022	99.172	99.4	99.55	99.625	99.472	99.464	99.472	99.625	99.472	99.7	99.529	99.7	99.7	99.696	99.764	99.622	99.686	99.686	99.696	99.85	99.85	99.764	99.921	99.771	99.768	99.771	99.764	99.764	99.768	99.764	99.764	99.771	99.771	99.771	99.771	99.768	99.768	99.764	99.768	99.925	99.921	99.921	99.921	99.921	99.921	99.921
hCoV-19/USA/WA-UW69/2020|EPI_ISL_415597 translation	99.921	98.865	99.022	99.172	99.4	99.55	99.625	99.472	99.464	99.472	99.625	99.472	99.7	99.529	99.7	99.7	99.696	99.764	99.622	99.686	99.686	99.696	99.85	99.85	99.764	99.921	99.771	99.768	99.771	99.764	99.764	99.768	99.764	99.764	99.771	99.771	99.771	99.771	99.768	99.768	99.764	99.768	99.925	99.921	99.921	99.921	99.921	99.921	99.921
hCoV-19/USA/WA-UW73/2020|EPI_ISL_415601 translation	99.921	98.865	99.022	99.172	99.4	99.55	99.625	99.472	99.464	99.472	99.625	99.472	99.7	99.529	99.7	99.7	99.696	99.764	99.622	99.686	99.686	99.696	99.85	99.85	99.764	99.921	99.771	99.768	99.771	99.764	99.764	99.768	99.764	99.764	99.771	99.771	99.771	99.771	99.768	99.768	99.764	99.768	99.925	99.921	99.921	99.921	99.921	99.921	99.921
hCoV-19/Wales/PHW06/2020|EPI_ISL_415435 translation	99.921	98.865	99.022	99.172	99.4	99.55	99.625	99.472	99.464	99.472	99.625	99.472	99.7	99.529	99.7	99.7	99.696	99.764	99.622	99.686	99.686	99.696	99.85	99.85	99.764	99.921	99.771	99.768	99.771	99.764	99.764	99.768	99.764	99.764	99.771	99.771	99.771	99.771	99.768	99.768	99.764	99.768	99.925	99.921	99.921	99.921	99.921	99.921	99.921
hCov-19/Netherlands/Flevoland/1/2020|EPI_ISL_415460 translation	99.921	98.865	99.022	99.172	99.4	99.55	99.625	99.472	99.464	99.472	99.625	99.472	99.7	99.529	99.7	99.7	99.696	99.764	99.622	99.686	99.686	99.696	99.85	99.85	99.764	99.921	99.771	99.768	99.771	99.764	99.764	99.768	99.764	99.764	99.771	99.771	99.771	99.771	99.768	99.768	99.764	99.768	99.925	99.921	99.921	99.921	99.921	99.921	99.921
hCov-19/Netherlands/NA/1/2020|EPI_ISL_415465 translation	99.921	98.865	99.022	99.172	99.4	99.55	99.625	99.472	99.464	99.472	99.625	99.472	99.7	99.529	99.7	99.7	99.696	99.764	99.622	99.686	99.686	99.696	99.85	99.85	99.764	99.921	99.771	99.768	99.771	99.764	99.764	99.768	99.764	99.764	99.771	99.771	99.771	99.771	99.768	99.768	99.764	99.768	99.925	99.921	99.921	99.921	99.921	99.921	99.921
hCov-19/Netherlands/NA/10/2020|EPI_ISL_415466 translation	99.921	98.865	99.022	99.172	99.4	99.55	99.625	99.472	99.464	99.472	99.625	99.472	99.7	99.529	99.7	99.7	99.696	99.764	99.622	99.686	99.686	99.696	99.85	99.85	99.764	99.921	99.771	99.768	99.771	99.764	99.764	99.768	99.764	99.764	99.771	99.771	99.771	99.771	99.768	99.768	99.764	99.768	99.925	99.921	99.921	99.921	99.921	99.921	99.921
hCov-19/Netherlands/NA/11/2020|EPI_ISL_415467 translation	99.921	98.865	99.022	99.172	99.4	99.55	99.625	99.472	99.464	99.472	99.625	99.472	99.7	99.529	99.7	99.7	99.696	99.764	99.622	99.686	99.686	99.696	99.85	99.85	99.764	99.921	99.771	99.768	99.771	99.764	99.764	99.768	99.764	99.764	99.771	99.771	99.771	99.771	99.768	99.768	99.764	99.768	99.925	99.921	99.921	99.921	99.921	99.921	99.921
hCov-19/Netherlands/NA/13/2020|EPI_ISL_415469 translation	99.921	98.865	99.022	99.172	99.4	99.55	99.625	99.472	99.464	99.472	99.625	99.472	99.7	99.529	99.7	99.7	99.696	99.764	99.622	99.686	99.686	99.696	99.85	99.85	99.764	99.921	99.771	99.768	99.771	99.764	99.764	99.768	99.764	99.764	99.771	99.771	99.771	99.771	99.768	99.768	99.764	99.768	99.925	99.921	99.921	99.921	99.921	99.921	99.921
hCov-19/Netherlands/NA/15/2020|EPI_ISL_415471 translation	99.921	98.865	99.022	99.172	99.4	99.55	99.625	99.472	99.464	99.472	99.625	99.472	99.7	99.529	99.7	99.7	99.696	99.764	99.622	99.686	99.686	99.696	99.85	99.85	99.764	99.921	99.771	99.768	99.771	99.764	99.764	99.768	99.764	99.764	99.771	99.771	99.771	99.771	99.768	99.768	99.764	99.768	99.925	99.921	99.921	99.921	99.921	99.921	99.921
hCov-19/Netherlands/NA/16/2020|EPI_ISL_415472 translation	99.921	98.865	99.022	99.172	99.4	99.55	99.625	99.472	99.464	99.472	99.625	99.472	99.7	99.529	99.7	99.7	99.696	99.764	99.622	99.686	99.686	99.696	99.85	99.85	99.764	99.921	99.771	99.768	99.771	99.764	99.764	99.768	99.764	99.764	99.771	99.771	99.771	99.771	99.768	99.768	99.764	99.768	99.925	99.921	99.921	99.921	99.921	99.921	99.921
hCov-19/Netherlands/NA/17/2020|EPI_ISL_415473 translation	99.921	98.865	99.022	99.172	99.4	99.55	99.625	99.472	99.464	99.472	99.625	99.472	99.7	99.529	99.7	99.7	99.696	99.764	99.622	99.686	99.686	99.696	99.85	99.85	99.764	99.921	99.771	99.768	99.771	99.764	99.764	99.768	99.764	99.764	99.771	99.771	99.771	99.771	99.768	99.768	99.764	99.768	99.925	99.921	99.921	99.921	99.921	99.921	99.921
hCov-19/Netherlands/NA/18/2020|EPI_ISL_415474 translation	99.921	98.865	99.022	99.172	99.4	99.55	99.625	99.472	99.464	99.472	99.625	99.472	99.7	99.529	99.7	99.7	99.696	99.764	99.622	99.686	99.686	99.696	99.85	99.85	99.764	99.921	99.771	99.768	99.771	99.764	99.764	99.768	99.764	99.764	99.771	99.771	99.771	99.771	99.768	99.768	99.764	99.768	99.925	99.921	99.921	99.921	99.921	99.921	99.921
hCov-19/Netherlands/NA/19/2020|EPI_ISL_415475 translation	99.921	98.865	99.022	99.172	99.4	99.55	99.625	99.472	99.464	99.472	99.625	99.472	99.7	99.529	99.7	99.7	99.696	99.764	99.622	99.686	99.686	99.696	99.85	99.85	99.764	99.921	99.771	99.768	99.771	99.764	99.764	99.768	99.764	99.764	99.771	99.771	99.771	99.771	99.768	99.768	99.764	99.768	99.925	99.921	99.921	99.921	99.921	99.921	99.921
hCov-19/Netherlands/NA/2/2020|EPI_ISL_415476 translation	99.921	98.865	99.022	99.172	99.4	99.55	99.625	99.472	99.464	99.472	99.625	99.472	99.7	99.529	99.7	99.7	99.696	99.764	99.622	99.686	99.686	99.696	99.85	99.85	99.764	99.921	99.771	99.768	99.771	99.764	99.764	99.768	99.764	99.764	99.771	99.771	99.771	99.771	99.768	99.768	99.764	99.768	99.925	99.921	99.921	99.921	99.921	99.921	99.921
hCov-19/Netherlands/NA/20/2020|EPI_ISL_415477 translation	99.921	98.865	99.022	99.172	99.4	99.55	99.625	99.472	99.464	99.472	99.625	99.472	99.7	99.529	99.7	99.7	99.696	99.764	99.622	99.686	99.686	99.696	99.85	99.85	99.764	99.921	99.771	99.768	99.771	99.764	99.764	99.768	99.764	99.764	99.771	99.771	99.771	99.771	99.768	99.768	99.764	99.768	99.925	99.921	99.921	99.921	99.921	99.921	99.921
hCov-19/Netherlands/NA/24/2020|EPI_ISL_415481 translation	99.921	98.865	99.022	99.172	99.4	99.55	99.625	99.472	99.464	99.472	99.625	99.472	99.7	99.529	99.7	99.7	99.696	99.764	99.622	99.686	99.686	99.696	99.85	99.85	99.764	99.921	99.771	99.768	99.771	99.764	99.764	99.768	99.764	99.764	99.771	99.771	99.771	99.771	99.768	99.768	99.764	99.768	99.925	99.921	99.921	99.921	99.921	99.921	99.921
hCov-19/Netherlands/NA/25/2020|EPI_ISL_415482 translation	99.921	98.865	99.022	99.172	99.4	99.55	99.625	99.472	99.464	99.472	99.625	99.472	99.7	99.529	99.7	99.7	99.696	99.764	99.622	99.686	99.686	99.696	99.85	99.85	99.764	99.921	99.771	99.768	99.771	99.764	99.764	99.768	99.764	99.764	99.771	99.771	99.771	99.771	99.768	99.768	99.764	99.768	99.925	99.921	99.921	99.921	99.921	99.921	99.921
hCov-19/Netherlands/NA/26/2020|EPI_ISL_415483 translation	99.921	98.865	99.022	99.172	99.4	99.55	99.625	99.472	99.464	99.472	99.625	99.472	99.7	99.529	99.7	99.7	99.696	99.764	99.622	99.686	99.686	99.696	99.85	99.85	99.764	99.921	99.771	99.768	99.771	99.764	99.764	99.768	99.764	99.764	99.771	99.771	99.771	99.771	99.768	99.768	99.764	99.768	99.925	99.921	99.921	99.921	99.921	99.921	99.921
hCov-19/Netherlands/NA/28/2020|EPI_ISL_415485 translation	99.921	98.865	99.022	99.172	99.4	99.55	99.625	99.472	99.464	99.472	99.625	99.472	99.7	99.529	99.7	99.7	99.696	99.764	99.622	99.686	99.686	99.696	99.85	99.85	99.764	99.921	99.771	99.768	99.771	99.764	99.764	99.768	99.764	99.764	99.771	99.771	99.771	99.771	99.768	99.768	99.764	99.768	99.925	99.921	99.921	99.921	99.921	99.921	99.921
hCov-19/Netherlands/NA/30/2020|EPI_ISL_415487 translation	99.921	98.865	99.022	99.172	99.4	99.55	99.625	99.472	99.464	99.472	99.625	99.472	99.7	99.529	99.7	99.7	99.696	99.764	99.622	99.686	99.686	99.696	99.85	99.85	99.764	99.921	99.771	99.768	99.771	99.764	99.764	99.768	99.764	99.764	99.771	99.771	99.771	99.771	99.768	99.768	99.764	99.768	99.925	99.921	99.921	99.921	99.921	99.921	99.921
hCov-19/Netherlands/NA/31/2020|EPI_ISL_415488 translation	99.921	98.865	99.022	99.172	99.4	99.55	99.625	99.472	99.464	99.472	99.625	99.472	99.7	99.529	99.7	99.7	99.696	99.764	99.622	99.686	99.686	99.696	99.85	99.85	99.764	99.921	99.771	99.768	99.771	99.764	99.764	99.768	99.764	99.764	99.771	99.771	99.771	99.771	99.768	99.768	99.764	99.768	99.925	99.921	99.921	99.921	99.921	99.921	99.921
hCov-19/Netherlands/NA/7/2020|EPI_ISL_415496 translation	99.921	98.865	99.022	99.172	99.4	99.55	99.625	99.472	99.464	99.472	99.625	99.472	99.7	99.529	99.7	99.7	99.696	99.764	99.622	99.686	99.686	99.696	99.85	99.85	99.764	99.921	99.771	99.768	99.771	99.764	99.764	99.768	99.764	99.764	99.771	99.771	99.771	99.771	99.768	99.768	99.764	99.768	99.925	99.921	99.921	99.921	99.921	99.921	99.921
hCov-19/Netherlands/NA/9/2020|EPI_ISL_415498 translation	99.921	98.865	99.022	99.172	99.4	99.55	99.625	99.472	99.464	99.472	99.625	99.472	99.7	99.529	99.7	99.7	99.696	99.764	99.622	99.686	99.686	99.696	99.85	99.85	99.764	99.921	99.771	99.768	99.771	99.764	99.764	99.768	99.764	99.764	99.771	99.771	99.771	99.771	99.768	99.768	99.764	99.768	99.925	99.921	99.921	99.921	99.921	99.921	99.921
hCov-19/Netherlands/NoordBrabant/41/2020|EPI_ISL_415499 translation	99.921	98.865	99.022	99.172	99.4	99.55	99.625	99.472	99.464	99.472	99.625	99.472	99.7	99.529	99.7	99.7	99.696	99.764	99.622	99.686	99.686	99.696	99.85	99.85	99.764	99.921	99.771	99.768	99.771	99.764	99.764	99.768	99.764	99.764	99.771	99.771	99.771	99.771	99.768	99.768	99.764	99.768	99.925	99.921	99.921	99.921	99.921	99.921	99.921
hCov-19/Netherlands/NoordBrabant/45/2020|EPI_ISL_415502 translation	99.921	98.865	99.022	99.172	99.4	99.55	99.625	99.472	99.464	99.472	99.625	99.472	99.7	99.529	99.7	99.7	99.696	99.764	99.622	99.686	99.686	99.696	99.85	99.85	99.764	99.921	99.771	99.768	99.771	99.764	99.764	99.768	99.764	99.764	99.771	99.771	99.771	99.771	99.768	99.768	99.764	99.768	99.925	99.921	99.921	99.921	99.921	99.921	99.921
hCov-19/Netherlands/NoordBrabant/58/2020|EPI_ISL_415514 translation	99.921	98.865	99.022	99.172	99.4	99.55	99.625	99.472	99.464	99.472	99.625	99.472	99.7	99.529	99.7	99.7	99.696	99.764	99.622	99.686	99.686	99.696	99.85	99.85	99.764	99.921	99.771	99.768	99.771	99.764	99.764	99.768	99.764	99.764	99.771	99.771	99.771	99.771	99.768	99.768	99.764	99.768	99.925	99.921	99.921	99.921	99.921	99.921	99.921
hCov-19/Netherlands/NoordBrabant/59/2020|EPI_ISL_415515 translation	99.921	98.865	99.022	99.172	99.4	99.55	99.625	99.472	99.464	99.472	99.625	99.472	99.7	99.529	99.7	99.7	99.696	99.764	99.622	99.686	99.686	99.696	99.85	99.85	99.764	99.921	99.771	99.768	99.771	99.764	99.764	99.768	99.764	99.764	99.771	99.771	99.771	99.771	99.768	99.768	99.764	99.768	99.925	99.921	99.921	99.921	99.921	99.921	99.921
hCov-19/Netherlands/NoordBrabant/62/2020|EPI_ISL_415518 translation	99.921	98.865	99.022	99.172	99.4	99.55	99.625	99.472	99.464	99.472	99.625	99.472	99.7	99.529	99.7	99.7	99.696	99.764	99.622	99.686	99.686	99.696	99.85	99.85	99.764	99.921	99.771	99.768	99.771	99.764	99.764	99.768	99.764	99.764	99.771	99.771	99.771	99.771	99.768	99.768	99.764	99.768	99.925	99.921	99.921	99.921	99.921	99.921	99.921
hCov-19/Netherlands/NoordBrabant/64/2020|EPI_ISL_415520 translation	99.921	98.865	99.022	99.172	99.4	99.55	99.625	99.472	99.464	99.472	99.625	99.472	99.7	99.529	99.7	99.7	99.696	99.764	99.622	99.686	99.686	99.696	99.85	99.85	99.764	99.921	99.771	99.768	99.771	99.764	99.764	99.768	99.764	99.764	99.771	99.771	99.771	99.771	99.768	99.768	99.764	99.768	99.925	99.921	99.921	99.921	99.921	99.921	99.921
hCov-19/Netherlands/NoordBrabant/67/2020|EPI_ISL_415523 translation	99.921	98.865	99.022	99.172	99.4	99.55	99.625	99.472	99.464	99.472	99.625	99.472	99.7	99.529	99.7	99.7	99.696	99.764	99.622	99.686	99.686	99.696	99.85	99.85	99.764	99.921	99.771	99.768	99.771	99.764	99.764	99.768	99.764	99.764	99.771	99.771	99.771	99.771	99.768	99.768	99.764	99.768	99.925	99.921	99.921	99.921	99.921	99.921	99.921
hCoV-19/Australia/QLDID920/2020|EPI_ISL_417032 translation	99.921	98.865	99.022	99.172	99.4	99.55	99.625	99.472	99.464	99.472	99.625	99.472	99.7	99.529	99.7	99.7	99.696	99.764	99.622	99.686	99.686	99.696	99.85	99.85	99.764	99.921	99.771	99.768	99.771	99.764	99.764	99.768	99.764	99.764	99.771	99.771	99.771	99.771	99.768	99.768	99.764	99.768	99.925	99.921	99.921	99.921	99.921	99.921	99.921
hCoV-19/Belgium/DB-03023/2020|EPI_ISL_416470 translation	99.921	98.865	99.022	99.172	99.4	99.55	99.625	99.472	99.464	99.472	99.625	99.472	99.7	99.529	99.7	99.7	99.696	99.764	99.622	99.686	99.686	99.696	99.85	99.85	99.764	99.921	99.771	99.768	99.771	99.764	99.764	99.768	99.764	99.764	99.771	99.771	99.771	99.771	99.768	99.768	99.764	99.768	99.925	99.921	99.921	99.921	99.921	99.921	99.921
hCoV-19/Belgium/DBA-03032/2020|EPI_ISL_416475 translation	99.921	98.865	99.022	99.172	99.4	99.55	99.625	99.472	99.464	99.472	99.625	99.472	99.7	99.529	99.7	99.7	99.696	99.764	99.622	99.686	99.686	99.696	99.85	99.85	99.764	99.921	99.771	99.768	99.771	99.764	99.764	99.768	99.764	99.764	99.771	99.771	99.771	99.771	99.768	99.768	99.764	99.768	99.925	99.921	99.921	99.921	99.921	99.921	99.921
hCoV-19/Belgium/DBD-03024/2020|EPI_ISL_416471 translation	99.921	98.865	99.022	99.172	99.4	99.55	99.625	99.472	99.464	99.472	99.625	99.472	99.7	99.529	99.7	99.7	99.696	99.764	99.622	99.686	99.686	99.696	99.85	99.85	99.764	99.921	99.771	99.768	99.771	99.764	99.764	99.768	99.764	99.764	99.771	99.771	99.771	99.771	99.768	99.768	99.764	99.768	99.925	99.921	99.921	99.921	99.921	99.921	99.921
hCoV-19/Belgium/GMH-03022/2020|EPI_ISL_416468 translation	99.921	98.865	99.022	99.172	99.4	99.55	99.625	99.472	99.464	99.472	99.625	99.472	99.7	99.529	99.7	99.7	99.696	99.764	99.622	99.686	99.686	99.696	99.85	99.85	99.764	99.921	99.771	99.768	99.771	99.764	99.764	99.768	99.764	99.764	99.771	99.771	99.771	99.771	99.768	99.768	99.764	99.768	99.925	99.921	99.921	99.921	99.921	99.921	99.921
hCoV-19/Belgium/ULG-3000/2020|EPI_ISL_417004 translation	99.921	98.865	99.022	99.172	99.4	99.55	99.625	99.472	99.464	99.472	99.625	99.472	99.7	99.529	99.7	99.7	99.696	99.764	99.622	99.686	99.686	99.696	99.85	99.85	99.764	99.921	99.771	99.768	99.771	99.764	99.764	99.768	99.764	99.764	99.771	99.771	99.771	99.771	99.768	99.768	99.764	99.768	99.925	99.921	99.921	99.921	99.921	99.921	99.921
hCoV-19/Belgium/ULG-6216/2020|EPI_ISL_417014 translation	99.921	98.865	99.022	99.172	99.4	99.55	99.625	99.472	99.464	99.472	99.625	99.472	99.7	99.529	99.7	99.7	99.696	99.764	99.622	99.686	99.686	99.696	99.85	99.85	99.764	99.921	99.771	99.768	99.771	99.764	99.764	99.768	99.764	99.764	99.771	99.771	99.771	99.771	99.768	99.768	99.764	99.768	99.925	99.921	99.921	99.921	99.921	99.921	99.921
hCoV-19/Belgium/ULG-6457/2020|EPI_ISL_417015 translation	99.921	98.865	99.022	99.172	99.4	99.55	99.625	99.472	99.464	99.472	99.625	99.472	99.7	99.529	99.7	99.7	99.696	99.764	99.622	99.686	99.686	99.696	99.85	99.85	99.764	99.921	99.771	99.768	99.771	99.764	99.764	99.768	99.764	99.764	99.771	99.771	99.771	99.771	99.768	99.768	99.764	99.768	99.925	99.921	99.921	99.921	99.921	99.921	99.921
hCoV-19/Belgium/ULG-6670/2020|EPI_ISL_417018 translation	99.921	98.865	99.022	99.172	99.4	99.55	99.625	99.472	99.464	99.472	99.625	99.472	99.7	99.529	99.7	99.7	99.696	99.764	99.622	99.686	99.686	99.696	99.85	99.85	99.764	99.921	99.771	99.768	99.771	99.764	99.764	99.768	99.764	99.764	99.771	99.771	99.771	99.771	99.768	99.768	99.764	99.768	99.925	99.921	99.921	99.921	99.921	99.921	99.921
hCoV-19/Belgium/ULG-6754/2020|EPI_ISL_417019 translation	99.921	98.865	99.022	99.172	99.4	99.55	99.625	99.472	99.464	99.472	99.625	99.472	99.7	99.529	99.7	99.7	99.696	99.764	99.622	99.686	99.686	99.696	99.85	99.85	99.764	99.921	99.771	99.768	99.771	99.764	99.764	99.768	99.764	99.764	99.771	99.771	99.771	99.771	99.768	99.768	99.764	99.768	99.925	99.921	99.921	99.921	99.921	99.921	99.921
hCoV-19/Belgium/ULG-6942/2020|EPI_ISL_417021 translation	99.921	98.865	99.022	99.172	99.4	99.55	99.625	99.472	99.464	99.472	99.625	99.472	99.7	99.529	99.7	99.7	99.696	99.764	99.622	99.686	99.686	99.696	99.85	99.85	99.764	99.921	99.771	99.768	99.771	99.764	99.764	99.768	99.764	99.764	99.771	99.771	99.771	99.771	99.768	99.768	99.764	99.768	99.925	99.921	99.921	99.921	99.921	99.921	99.921
hCoV-19/Belgium/ULG-6948/2020|EPI_ISL_417022 translation	99.921	98.865	99.022	99.172	99.4	99.55	99.625	99.472	99.464	99.472	99.625	99.472	99.7	99.529	99.7	99.7	99.696	99.764	99.622	99.686	99.686	99.696	99.85	99.85	99.764	99.921	99.771	99.768	99.771	99.764	99.764	99.768	99.764	99.764	99.771	99.771	99.771	99.771	99.768	99.768	99.764	99.768	99.925	99.921	99.921	99.921	99.921	99.921	99.921
hCoV-19/Belgium/UMF-03025/2020|EPI_ISL_416472 translation	99.921	98.865	99.022	99.172	99.4	99.55	99.625	99.472	99.464	99.472	99.625	99.472	99.7	99.529	99.7	99.7	99.696	99.764	99.622	99.686	99.686	99.696	99.85	99.85	99.764	99.921	99.771	99.768	99.771	99.764	99.764	99.768	99.764	99.764	99.771	99.771	99.771	99.771	99.768	99.768	99.764	99.768	99.925	99.921	99.921	99.921	99.921	99.921	99.921
hCoV-19/Czech translation	99.921	98.865	99.022	99.172	99.4	99.55	99.625	99.472	99.464	99.472	99.625	99.472	99.7	99.529	99.7	99.7	99.696	99.764	99.622	99.686	99.686	99.696	99.85	99.85	99.764	99.921	99.771	99.768	99.771	99.764	99.764	99.768	99.764	99.764	99.771	99.771	99.771	99.771	99.768	99.768	99.764	99.768	99.925	99.921	99.921	99.921	99.921	99.921	99.921
hCoV-19/Denmark/SSI-01/2020|EPI_ISL_416142 translation	99.921	98.865	99.022	99.172	99.4	99.55	99.625	99.472	99.464	99.472	99.625	99.472	99.7	99.529	99.7	99.7	99.696	99.764	99.622	99.686	99.686	99.696	99.85	99.85	99.764	99.921	99.771	99.768	99.771	99.764	99.764	99.768	99.764	99.764	99.771	99.771	99.771	99.771	99.768	99.768	99.764	99.768	99.925	99.921	99.921	99.921	99.921	99.921	99.921
hCoV-19/Denmark/SSI-02/2020|EPI_ISL_416143 translation	99.921	98.865	99.022	99.172	99.4	99.55	99.625	99.472	99.464	99.472	99.625	99.472	99.7	99.529	99.7	99.7	99.696	99.764	99.622	99.686	99.686	99.696	99.85	99.85	99.764	99.921	99.771	99.768	99.771	99.764	99.764	99.768	99.764	99.764	99.771	99.771	99.771	99.771	99.768	99.768	99.764	99.768	99.925	99.921	99.921	99.921	99.921	99.921	99.921
hCoV-19/Denmark/SSI-03/2020|EPI_ISL_416144 translation	99.921	98.865	99.022	99.172	99.4	99.55	99.625	99.472	99.464	99.472	99.625	99.472	99.7	99.529	99.7	99.7	99.696	99.764	99.622	99.686	99.686	99.696	99.85	99.85	99.764	99.921	99.771	99.768	99.771	99.764	99.764	99.768	99.764	99.764	99.771	99.771	99.771	99.771	99.768	99.768	99.764	99.768	99.925	99.921	99.921	99.921	99.921	99.921	99.921
hCoV-19/Denmark/SSI-04/2020|EPI_ISL_416153 translation	99.921	98.865	99.022	99.172	99.4	99.55	99.625	99.472	99.464	99.472	99.625	99.472	99.7	99.529	99.7	99.7	99.696	99.764	99.622	99.686	99.686	99.696	99.85	99.85	99.764	99.921	99.771	99.768	99.771	99.764	99.764	99.768	99.764	99.764	99.771	99.771	99.771	99.771	99.768	99.768	99.764	99.768	99.925	99.921	99.921	99.921	99.921	99.921	99.921
hCoV-19/Denmark/SSI-05/2020|EPI_ISL_416140 translation	99.921	98.865	99.022	99.172	99.4	99.55	99.625	99.472	99.464	99.472	99.625	99.472	99.7	99.529	99.7	99.7	99.696	99.764	99.622	99.686	99.686	99.696	99.85	99.85	99.764	99.921	99.771	99.768	99.771	99.764	99.764	99.768	99.764	99.764	99.771	99.771	99.771	99.771	99.768	99.768	99.764	99.768	99.925	99.921	99.921	99.921	99.921	99.921	99.921
hCoV-19/Denmark/SSI-09/2020|EPI_ISL_416141 translation	99.921	98.865	99.022	99.172	99.4	99.55	99.625	99.472	99.464	99.472	99.625	99.472	99.7	99.529	99.7	99.7	99.696	99.764	99.622	99.686	99.686	99.696	99.85	99.85	99.764	99.921	99.771	99.768	99.771	99.764	99.764	99.768	99.764	99.764	99.771	99.771	99.771	99.771	99.768	99.768	99.764	99.768	99.925	99.921	99.921	99.921	99.921	99.921	99.921
hCoV-19/England/SHEF-BFCB1/2020|EPI_ISL_416730 translation	99.921	98.865	99.022	99.172	99.4	99.55	99.625	99.472	99.464	99.472	99.625	99.472	99.7	99.529	99.7	99.7	99.696	99.764	99.622	99.686	99.686	99.696	99.85	99.85	99.764	99.921	99.771	99.768	99.771	99.764	99.764	99.768	99.764	99.764	99.771	99.771	99.771	99.771	99.768	99.768	99.764	99.768	99.925	99.921	99.921	99.921	99.921	99.921	99.921
hCoV-19/England/SHEF-BFCDF/2020|EPI_ISL_416732 translation	99.921	98.865	99.022	99.172	99.4	99.55	99.625	99.472	99.464	99.472	99.625	99.472	99.7	99.529	99.7	99.7	99.696	99.764	99.622	99.686	99.686	99.696	99.85	99.85	99.764	99.921	99.771	99.768	99.771	99.764	99.764	99.768	99.764	99.764	99.771	99.771	99.771	99.771	99.768	99.768	99.764	99.768	99.925	99.921	99.921	99.921	99.921	99.921	99.921
hCoV-19/England/SHEF-BFCFD/2020|EPI_ISL_416734 translation	99.921	98.865	99.022	99.172	99.4	99.55	99.625	99.472	99.464	99.472	99.625	99.472	99.7	99.529	99.7	99.7	99.696	99.764	99.622	99.686	99.686	99.696	99.85	99.85	99.764	99.921	99.771	99.768	99.771	99.764	99.764	99.768	99.764	99.764	99.771	99.771	99.771	99.771	99.768	99.768	99.764	99.768	99.925	99.921	99.921	99.921	99.921	99.921	99.921
hCoV-19/England/SHEF-BFD18/2020|EPI_ISL_416736 translation	99.921	98.865	99.022	99.172	99.4	99.55	99.625	99.472	99.464	99.472	99.625	99.472	99.7	99.529	99.7	99.7	99.696	99.764	99.622	99.686	99.686	99.696	99.85	99.85	99.764	99.921	99.771	99.768	99.771	99.764	99.764	99.768	99.764	99.764	99.771	99.771	99.771	99.771	99.768	99.768	99.764	99.768	99.925	99.921	99.921	99.921	99.921	99.921	99.921
hCoV-19/France/B2330/2020|EPI_ISL_416502 translation	99.921	98.865	99.022	99.172	99.4	99.55	99.625	99.472	99.464	99.472	99.625	99.472	99.7	99.529	99.7	99.7	99.696	99.764	99.622	99.686	99.686	99.696	99.85	99.85	99.764	99.921	99.771	99.768	99.771	99.764	99.764	99.768	99.764	99.764	99.771	99.771	99.771	99.771	99.768	99.768	99.764	99.768	99.925	99.921	99.921	99.921	99.921	99.921	99.921
hCoV-19/France/B2335/2020|EPI_ISL_416504 translation	99.921	98.865	99.022	99.172	99.4	99.55	99.625	99.472	99.464	99.472	99.625	99.472	99.7	99.529	99.7	99.7	99.696	99.764	99.622	99.686	99.686	99.696	99.85	99.85	99.764	99.921	99.771	99.768	99.771	99.764	99.764	99.768	99.764	99.764	99.771	99.771	99.771	99.771	99.768	99.768	99.764	99.768	99.925	99.921	99.921	99.921	99.921	99.921	99.921
hCoV-19/France/B2336/2020|EPI_ISL_416505 translation	99.921	98.865	99.022	99.172	99.4	99.55	99.625	99.472	99.464	99.472	99.625	99.472	99.7	99.529	99.7	99.7	99.696	99.764	99.622	99.686	99.686	99.696	99.85	99.85	99.764	99.921	99.771	99.768	99.771	99.764	99.764	99.768	99.764	99.764	99.771	99.771	99.771	99.771	99.768	99.768	99.764	99.768	99.925	99.921	99.921	99.921	99.921	99.921	99.921
hCoV-19/France/B2337/2020|EPI_ISL_416506 translation	99.921	98.865	99.022	99.172	99.4	99.55	99.625	99.472	99.464	99.472	99.625	99.472	99.7	99.529	99.7	99.7	99.696	99.764	99.622	99.686	99.686	99.696	99.85	99.85	99.764	99.921	99.771	99.768	99.771	99.764	99.764	99.768	99.764	99.764	99.771	99.771	99.771	99.771	99.768	99.768	99.764	99.768	99.925	99.921	99.921	99.921	99.921	99.921	99.921
hCoV-19/France/B2343/2020|EPI_ISL_416508 translation	99.921	98.865	99.022	99.172	99.4	99.55	99.625	99.472	99.464	99.472	99.625	99.472	99.7	99.529	99.7	99.7	99.696	99.764	99.622	99.686	99.686	99.696	99.85	99.85	99.764	99.921	99.771	99.768	99.771	99.764	99.764	99.768	99.764	99.764	99.771	99.771	99.771	99.771	99.768	99.768	99.764	99.768	99.925	99.921	99.921	99.921	99.921	99.921	99.921
hCoV-19/France/B2346/2020|EPI_ISL_416510 translation	99.921	98.865	99.022	99.172	99.4	99.55	99.625	99.472	99.464	99.472	99.625	99.472	99.7	99.529	99.7	99.7	99.696	99.764	99.622	99.686	99.686	99.696	99.85	99.85	99.764	99.921	99.771	99.768	99.771	99.764	99.764	99.768	99.764	99.764	99.771	99.771	99.771	99.771	99.768	99.768	99.764	99.768	99.925	99.921	99.921	99.921	99.921	99.921	99.921
hCoV-19/France/B2348/2020|EPI_ISL_416511 translation	99.921	98.865	99.022	99.172	99.4	99.55	99.625	99.472	99.464	99.472	99.625	99.472	99.7	99.529	99.7	99.7	99.696	99.764	99.622	99.686	99.686	99.696	99.85	99.85	99.764	99.921	99.771	99.768	99.771	99.764	99.764	99.768	99.764	99.764	99.771	99.771	99.771	99.771	99.768	99.768	99.764	99.768	99.925	99.921	99.921	99.921	99.921	99.921	99.921
hCoV-19/France/Clermont-Ferrand_651/2020|EPI_ISL_416751 translation	99.921	98.865	99.022	99.172	99.4	99.55	99.625	99.472	99.464	99.472	99.625	99.472	99.7	99.529	99.7	99.7	99.696	99.764	99.622	99.686	99.686	99.696	99.85	99.85	99.764	99.921	99.771	99.768	99.771	99.764	99.764	99.768	99.764	99.764	99.771	99.771	99.771	99.771	99.768	99.768	99.764	99.768	99.925	99.921	99.921	99.921	99.921	99.921	99.921
hCoV-19/France/HF2196/2020|EPI_ISL_416493 translation	99.921	98.865	99.022	99.172	99.4	99.55	99.625	99.472	99.464	99.472	99.625	99.472	99.7	99.529	99.7	99.7	99.696	99.764	99.622	99.686	99.686	99.696	99.85	99.85	99.764	99.921	99.771	99.768	99.771	99.764	99.764	99.768	99.764	99.764	99.771	99.771	99.771	99.771	99.768	99.768	99.764	99.768	99.925	99.921	99.921	99.921	99.921	99.921	99.921
hCoV-19/France/HF2234/2020|EPI_ISL_416495 translation	99.921	98.865	99.022	99.172	99.4	99.55	99.625	99.472	99.464	99.472	99.625	99.472	99.7	99.529	99.7	99.7	99.696	99.764	99.622	99.686	99.686	99.696	99.85	99.85	99.764	99.921	99.771	99.768	99.771	99.764	99.764	99.768	99.764	99.764	99.771	99.771	99.771	99.771	99.768	99.768	99.764	99.768	99.925	99.921	99.921	99.921	99.921	99.921	99.921
hCoV-19/France/HF2237/2020|EPI_ISL_416496 translation	99.921	98.865	99.022	99.172	99.4	99.55	99.625	99.472	99.464	99.472	99.625	99.472	99.7	99.529	99.7	99.7	99.696	99.764	99.622	99.686	99.686	99.696	99.85	99.85	99.764	99.921	99.771	99.768	99.771	99.764	99.764	99.768	99.764	99.764	99.771	99.771	99.771	99.771	99.768	99.768	99.764	99.768	99.925	99.921	99.921	99.921	99.921	99.921	99.921
hCoV-19/France/HF2239/2020|EPI_ISL_416497 translation	99.921	98.865	99.022	99.172	99.4	99.55	99.625	99.472	99.464	99.472	99.625	99.472	99.7	99.529	99.7	99.7	99.696	99.764	99.622	99.686	99.686	99.696	99.85	99.85	99.764	99.921	99.771	99.768	99.771	99.764	99.764	99.768	99.764	99.764	99.771	99.771	99.771	99.771	99.768	99.768	99.764	99.768	99.925	99.921	99.921	99.921	99.921	99.921	99.921
hCoV-19/France/IDF2256/2020|EPI_ISL_416498 translation	99.921	98.865	99.022	99.172	99.4	99.55	99.625	99.472	99.464	99.472	99.625	99.472	99.7	99.529	99.7	99.7	99.696	99.764	99.622	99.686	99.686	99.696	99.85	99.85	99.764	99.921	99.771	99.768	99.771	99.764	99.764	99.768	99.764	99.764	99.771	99.771	99.771	99.771	99.768	99.768	99.764	99.768	99.925	99.921	99.921	99.921	99.921	99.921	99.921
hCoV-19/France/IDF2278/2020|EPI_ISL_416499 translation	99.921	98.865	99.022	99.172	99.4	99.55	99.625	99.472	99.464	99.472	99.625	99.472	99.7	99.529	99.7	99.7	99.696	99.764	99.622	99.686	99.686	99.696	99.85	99.85	99.764	99.921	99.771	99.768	99.771	99.764	99.764	99.768	99.764	99.764	99.771	99.771	99.771	99.771	99.768	99.768	99.764	99.768	99.925	99.921	99.921	99.921	99.921	99.921	99.921
hCoV-19/France/Lyon_06464 translation	99.921	98.865	99.022	99.172	99.4	99.55	99.625	99.472	99.464	99.472	99.625	99.472	99.7	99.529	99.7	99.7	99.696	99.764	99.622	99.686	99.686	99.696	99.85	99.85	99.764	99.921	99.771	99.768	99.771	99.764	99.764	99.768	99.764	99.764	99.771	99.771	99.771	99.771	99.768	99.768	99.764	99.768	99.925	99.921	99.921	99.921	99.921	99.921	99.921
hCoV-19/France/Lyon_06487/2020|EPI_ISL_416754 translation	99.921	98.865	99.022	99.172	99.4	99.55	99.625	99.472	99.464	99.472	99.625	99.472	99.7	99.529	99.7	99.7	99.696	99.764	99.622	99.686	99.686	99.696	99.85	99.85	99.764	99.921	99.771	99.768	99.771	99.764	99.764	99.768	99.764	99.764	99.771	99.771	99.771	99.771	99.768	99.768	99.764	99.768	99.925	99.921	99.921	99.921	99.921	99.921	99.921
hCoV-19/France/Lyon_06531/2020|EPI_ISL_416756 translation	99.921	98.865	99.022	99.172	99.4	99.55	99.625	99.472	99.464	99.472	99.625	99.472	99.7	99.529	99.7	99.7	99.696	99.764	99.622	99.686	99.686	99.696	99.85	99.85	99.764	99.921	99.771	99.768	99.771	99.764	99.764	99.768	99.764	99.764	99.771	99.771	99.771	99.771	99.768	99.768	99.764	99.768	99.925	99.921	99.921	99.921	99.921	99.921	99.921
hCoV-19/France/Lyon_0693/2020|EPI_ISL_416758 translation	99.921	98.865	99.022	99.172	99.4	99.55	99.625	99.472	99.464	99.472	99.625	99.472	99.7	99.529	99.7	99.7	99.696	99.764	99.622	99.686	99.686	99.696	99.85	99.85	99.764	99.921	99.771	99.768	99.771	99.764	99.764	99.768	99.764	99.764	99.771	99.771	99.771	99.771	99.768	99.768	99.764	99.768	99.925	99.921	99.921	99.921	99.921	99.921	99.921
hCoV-19/France/Lyon_487/2020|EPI_ISL_416747 translation	99.921	98.865	99.022	99.172	99.4	99.55	99.625	99.472	99.464	99.472	99.625	99.472	99.7	99.529	99.7	99.7	99.696	99.764	99.622	99.686	99.686	99.696	99.85	99.85	99.764	99.921	99.771	99.768	99.771	99.764	99.764	99.768	99.764	99.764	99.771	99.771	99.771	99.771	99.768	99.768	99.764	99.768	99.925	99.921	99.921	99.921	99.921	99.921	99.921
hCoV-19/France/Lyon_508/2020|EPI_ISL_416748 translation	99.921	98.865	99.022	99.172	99.4	99.55	99.625	99.472	99.464	99.472	99.625	99.472	99.7	99.529	99.7	99.7	99.696	99.764	99.622	99.686	99.686	99.696	99.85	99.85	99.764	99.921	99.771	99.768	99.771	99.764	99.764	99.768	99.764	99.764	99.771	99.771	99.771	99.771	99.768	99.768	99.764	99.768	99.925	99.921	99.921	99.921	99.921	99.921	99.921
hCoV-19/France/N2223/2020|EPI_ISL_416494 translation	99.921	98.865	99.022	99.172	99.4	99.55	99.625	99.472	99.464	99.472	99.625	99.472	99.7	99.529	99.7	99.7	99.696	99.764	99.622	99.686	99.686	99.696	99.85	99.85	99.764	99.921	99.771	99.768	99.771	99.764	99.764	99.768	99.764	99.764	99.771	99.771	99.771	99.771	99.768	99.768	99.764	99.768	99.925	99.921	99.921	99.921	99.921	99.921	99.921
hCoV-19/France/Pollionay_1733/2020|EPI_ISL_416745 translation	99.921	98.865	99.022	99.172	99.4	99.55	99.625	99.472	99.464	99.472	99.625	99.472	99.7	99.529	99.7	99.7	99.696	99.764	99.622	99.686	99.686	99.696	99.85	99.85	99.764	99.921	99.771	99.768	99.771	99.764	99.764	99.768	99.764	99.764	99.771	99.771	99.771	99.771	99.768	99.768	99.764	99.768	99.925	99.921	99.921	99.921	99.921	99.921	99.921
hCoV-19/France/Valence_532/2020|EPI_ISL_416749 translation	99.921	98.865	99.022	99.172	99.4	99.55	99.625	99.472	99.464	99.472	99.625	99.472	99.7	99.529	99.7	99.7	99.696	99.764	99.622	99.686	99.686	99.696	99.85	99.85	99.764	99.921	99.771	99.768	99.771	99.764	99.764	99.768	99.764	99.764	99.771	99.771	99.771	99.771	99.768	99.768	99.764	99.768	99.925	99.921	99.921	99.921	99.921	99.921	99.921
hCoV-19/Georgia/Tb-273/2020|EPI_ISL_416479 translation	99.921	98.865	99.022	99.172	99.4	99.55	99.625	99.472	99.464	99.472	99.625	99.472	99.7	99.529	99.7	99.7	99.696	99.764	99.622	99.686	99.686	99.696	99.85	99.85	99.764	99.921	99.771	99.768	99.771	99.764	99.764	99.768	99.764	99.764	99.771	99.771	99.771	99.771	99.768	99.768	99.764	99.768	99.925	99.921	99.921	99.921	99.921	99.921	99.921
hCoV-19/Georgia/Tb-673/2020|EPI_ISL_416478 translation	99.921	98.865	99.022	99.172	99.4	99.55	99.625	99.472	99.464	99.472	99.625	99.472	99.7	99.529	99.7	99.7	99.696	99.764	99.622	99.686	99.686	99.696	99.85	99.85	99.764	99.921	99.771	99.768	99.771	99.764	99.764	99.768	99.764	99.764	99.771	99.771	99.771	99.771	99.768	99.768	99.764	99.768	99.925	99.921	99.921	99.921	99.921	99.921	99.921
hCoV-19/Georgia/Tb-712/2020|EPI_ISL_416481 translation	99.921	98.865	99.022	99.172	99.4	99.55	99.625	99.472	99.464	99.472	99.625	99.472	99.7	99.529	99.7	99.7	99.696	99.764	99.622	99.686	99.686	99.696	99.85	99.85	99.764	99.921	99.771	99.768	99.771	99.764	99.764	99.768	99.764	99.764	99.771	99.771	99.771	99.771	99.768	99.768	99.764	99.768	99.925	99.921	99.921	99.921	99.921	99.921	99.921
hCoV-19/Hungary/49/2020|EPI_ISL_416744 translation	99.921	98.865	99.022	99.172	99.4	99.55	99.625	99.472	99.464	99.472	99.625	99.472	99.7	99.529	99.7	99.7	99.696	99.764	99.622	99.686	99.686	99.696	99.85	99.85	99.764	99.921	99.771	99.768	99.771	99.764	99.764	99.768	99.764	99.764	99.771	99.771	99.771	99.771	99.768	99.768	99.764	99.768	99.925	99.921	99.921	99.921	99.921	99.921	99.921
hCoV-19/Hungary/mbl1/2020|EPI_ISL_416426 translation	99.921	98.865	99.022	99.172	99.4	99.55	99.625	99.472	99.464	99.472	99.625	99.472	99.7	99.529	99.7	99.7	99.696	99.764	99.622	99.686	99.686	99.696	99.85	99.85	99.764	99.921	99.771	99.768	99.771	99.764	99.764	99.768	99.764	99.764	99.771	99.771	99.771	99.771	99.768	99.768	99.764	99.768	99.925	99.921	99.921	99.921	99.921	99.921	99.921
hCoV-19/Japan/SMU-0311S2/2020|EPI_ISL_416524 translation	99.921	98.865	99.022	99.172	99.4	99.55	99.625	99.472	99.464	99.472	99.625	99.472	99.7	99.529	99.7	99.7	99.696	99.764	99.622	99.686	99.686	99.696	99.85	99.85	99.764	99.921	99.771	99.768	99.771	99.764	99.764	99.768	99.764	99.764	99.771	99.771	99.771	99.771	99.768	99.768	99.764	99.768	99.925	99.921	99.921	99.921	99.921	99.921	99.921
hCoV-19/Japan/SMU-0311S3/2020|EPI_ISL_416525 translation	99.921	98.865	99.022	99.172	99.4	99.55	99.625	99.472	99.464	99.472	99.625	99.472	99.7	99.529	99.7	99.7	99.696	99.764	99.622	99.686	99.686	99.696	99.85	99.85	99.764	99.921	99.771	99.768	99.771	99.764	99.764	99.768	99.764	99.764	99.771	99.771	99.771	99.771	99.768	99.768	99.764	99.768	99.925	99.921	99.921	99.921	99.921	99.921	99.921
hCoV-19/Lithuania/ChVir1632/2020|EPI_ISL_416741 translation	99.921	98.865	99.022	99.172	99.4	99.55	99.625	99.472	99.464	99.472	99.625	99.472	99.7	99.529	99.7	99.7	99.696	99.764	99.622	99.686	99.686	99.696	99.85	99.85	99.764	99.921	99.771	99.768	99.771	99.764	99.764	99.768	99.764	99.764	99.771	99.771	99.771	99.771	99.768	99.768	99.764	99.768	99.925	99.921	99.921	99.921	99.921	99.921	99.921
hCoV-19/Mexico/CDMX-InDRE_01/2020|EPI_ISL_412972 translation	99.921	98.865	99.022	99.172	99.4	99.55	99.625	99.472	99.464	99.472	99.625	99.472	99.7	99.529	99.7	99.7	99.696	99.764	99.622	99.686	99.686	99.696	99.85	99.85	99.764	99.921	99.771	99.768	99.771	99.764	99.764	99.768	99.764	99.764	99.771	99.771	99.771	99.771	99.768	99.768	99.764	99.768	99.925	99.921	99.921	99.921	99.921	99.921	99.921
hCoV-19/Peru/010/2020|EPI_ISL_415787 translation	99.921	98.865	99.022	99.172	99.4	99.55	99.625	99.472	99.464	99.472	99.625	99.472	99.7	99.529	99.7	99.7	99.696	99.764	99.622	99.686	99.686	99.696	99.85	99.85	99.764	99.921	99.771	99.768	99.771	99.764	99.764	99.768	99.764	99.764	99.771	99.771	99.771	99.771	99.768	99.768	99.764	99.768	99.925	99.921	99.921	99.921	99.921	99.921	99.921
hCoV-19/Russia/StPetersburg-3524/2020|EPI_ISL_415710 translation	99.921	98.865	99.022	99.172	99.4	99.55	99.625	99.472	99.464	99.472	99.625	99.472	99.7	99.529	99.7	99.7	99.696	99.764	99.622	99.686	99.686	99.696	99.85	99.85	99.764	99.921	99.771	99.768	99.771	99.764	99.764	99.768	99.764	99.764	99.771	99.771	99.771	99.771	99.768	99.768	99.764	99.768	99.925	99.921	99.921	99.921	99.921	99.921	99.921
hCoV-19/Saudi translation	99.921	98.865	99.022	99.172	99.4	99.55	99.625	99.472	99.464	99.472	99.625	99.472	99.7	99.529	99.7	99.7	99.696	99.764	99.622	99.686	99.686	99.696	99.85	99.85	99.764	99.921	99.771	99.768	99.771	99.764	99.764	99.768	99.764	99.764	99.771	99.771	99.771	99.771	99.768	99.768	99.764	99.768	99.925	99.921	99.921	99.921	99.921	99.921	99.921
hCoV-19/Shanghai/SH0014/2020|EPI_ISL_416327 translation	99.921	98.865	99.022	99.172	99.4	99.55	99.625	99.472	99.464	99.472	99.625	99.472	99.7	99.529	99.7	99.7	99.696	99.764	99.622	99.686	99.686	99.696	99.85	99.85	99.764	99.921	99.771	99.768	99.771	99.764	99.764	99.768	99.764	99.764	99.771	99.771	99.771	99.771	99.768	99.768	99.764	99.768	99.925	99.921	99.921	99.921	99.921	99.921	99.921
hCoV-19/Shanghai/SH0025/2020|EPI_ISL_416334 translation	99.921	98.865	99.022	99.172	99.4	99.55	99.625	99.472	99.464	99.472	99.625	99.472	99.7	99.529	99.7	99.7	99.696	99.764	99.622	99.686	99.686	99.696	99.85	99.85	99.764	99.921	99.771	99.768	99.771	99.764	99.764	99.768	99.764	99.764	99.771	99.771	99.771	99.771	99.768	99.768	99.764	99.768	99.925	99.921	99.921	99.921	99.921	99.921	99.921
hCoV-19/South translation	99.921	98.865	99.022	99.172	99.4	99.55	99.625	99.472	99.464	99.472	99.625	99.472	99.7	99.529	99.7	99.7	99.696	99.764	99.622	99.686	99.686	99.696	99.85	99.85	99.764	99.921	99.771	99.768	99.771	99.764	99.764	99.768	99.764	99.764	99.771	99.771	99.771	99.771	99.768	99.768	99.764	99.768	99.925	99.921	99.921	99.921	99.921	99.921	99.921
hCoV-19/Spain/Galicia201663/2020|EPI_ISL_417007 translation	99.921	98.865	99.022	99.172	99.4	99.55	99.625	99.472	99.464	99.472	99.625	99.472	99.7	99.529	99.7	99.7	99.696	99.764	99.622	99.686	99.686	99.696	99.85	99.85	99.764	99.921	99.771	99.768	99.771	99.764	99.764	99.768	99.764	99.764	99.771	99.771	99.771	99.771	99.768	99.768	99.764	99.768	99.925	99.921	99.921	99.921	99.921	99.921	99.921
hCoV-19/Spain/Madrid201442/2020|EPI_ISL_417010 translation	99.921	98.865	99.022	99.172	99.4	99.55	99.625	99.472	99.464	99.472	99.625	99.472	99.7	99.529	99.7	99.7	99.696	99.764	99.622	99.686	99.686	99.696	99.85	99.85	99.764	99.921	99.771	99.768	99.771	99.764	99.764	99.768	99.764	99.764	99.771	99.771	99.771	99.771	99.768	99.768	99.764	99.768	99.925	99.921	99.921	99.921	99.921	99.921	99.921
hCoV-19/USA/CA-MG0987/2020|EPI_ISL_416457 translation	99.921	98.865	99.022	99.172	99.4	99.55	99.625	99.472	99.464	99.472	99.625	99.472	99.7	99.529	99.7	99.7	99.696	99.764	99.622	99.686	99.686	99.696	99.85	99.85	99.764	99.921	99.771	99.768	99.771	99.764	99.764	99.768	99.764	99.764	99.771	99.771	99.771	99.771	99.768	99.768	99.764	99.768	99.925	99.921	99.921	99.921	99.921	99.921	99.921
hCoV-19/USA/NY-NYUMC2/2020|EPI_ISL_416830 translation	99.921	98.865	99.022	99.172	99.4	99.55	99.625	99.472	99.464	99.472	99.625	99.472	99.7	99.529	99.7	99.7	99.696	99.764	99.622	99.686	99.686	99.696	99.85	99.85	99.764	99.921	99.771	99.768	99.771	99.764	99.764	99.768	99.764	99.764	99.771	99.771	99.771	99.771	99.768	99.768	99.764	99.768	99.925	99.921	99.921	99.921	99.921	99.921	99.921
hCoV-19/USA/NY-NYUMC3/2020|EPI_ISL_416831 translation	99.921	98.865	99.022	99.172	99.4	99.55	99.625	99.472	99.464	99.472	99.625	99.472	99.7	99.529	99.7	99.7	99.696	99.764	99.622	99.686	99.686	99.696	99.85	99.85	99.764	99.921	99.771	99.768	99.771	99.764	99.764	99.768	99.764	99.764	99.771	99.771	99.771	99.771	99.768	99.768	99.764	99.768	99.925	99.921	99.921	99.921	99.921	99.921	99.921
hCoV-19/USA/NY-NYUMC4/2020|EPI_ISL_416832 translation	99.921	98.865	99.022	99.172	99.4	99.55	99.625	99.472	99.464	99.472	99.625	99.472	99.7	99.529	99.7	99.7	99.696	99.764	99.622	99.686	99.686	99.696	99.85	99.85	99.764	99.921	99.771	99.768	99.771	99.764	99.764	99.768	99.764	99.764	99.771	99.771	99.771	99.771	99.768	99.768	99.764	99.768	99.925	99.921	99.921	99.921	99.921	99.921	99.921
hCoV-19/USA/UT-00008/2020|EPI_ISL_417026 translation	99.921	98.865	99.022	99.172	99.4	99.55	99.625	99.472	99.464	99.472	99.625	99.472	99.7	99.529	99.7	99.7	99.696	99.764	99.622	99.686	99.686	99.696	99.85	99.85	99.764	99.921	99.771	99.768	99.771	99.764	99.764	99.768	99.764	99.764	99.771	99.771	99.771	99.771	99.768	99.768	99.764	99.768	99.925	99.921	99.921	99.921	99.921	99.921	99.921
hCoV-19/USA/UT-00009/2020|EPI_ISL_417027 translation	99.921	98.865	99.022	99.172	99.4	99.55	99.625	99.472	99.464	99.472	99.625	99.472	99.7	99.529	99.7	99.7	99.696	99.764	99.622	99.686	99.686	99.696	99.85	99.85	99.764	99.921	99.771	99.768	99.771	99.764	99.764	99.768	99.764	99.764	99.771	99.771	99.771	99.771	99.768	99.768	99.764	99.768	99.925	99.921	99.921	99.921	99.921	99.921	99.921
hCoV-19/USA/WA-UW104/2020|EPI_ISL_416642 translation	99.921	98.865	99.022	99.172	99.4	99.55	99.625	99.472	99.464	99.472	99.625	99.472	99.7	99.529	99.7	99.7	99.696	99.764	99.622	99.686	99.686	99.696	99.85	99.85	99.764	99.921	99.771	99.768	99.771	99.764	99.764	99.768	99.764	99.764	99.771	99.771	99.771	99.771	99.768	99.768	99.764	99.768	99.925	99.921	99.921	99.921	99.921	99.921	99.921
hCoV-19/USA/WA-UW109/2020|EPI_ISL_416647 translation	99.921	98.865	99.022	99.172	99.4	99.55	99.625	99.472	99.464	99.472	99.625	99.472	99.7	99.529	99.7	99.7	99.696	99.764	99.622	99.686	99.686	99.696	99.85	99.85	99.764	99.921	99.771	99.768	99.771	99.764	99.764	99.768	99.764	99.764	99.771	99.771	99.771	99.771	99.768	99.768	99.764	99.768	99.925	99.921	99.921	99.921	99.921	99.921	99.921
hCoV-19/USA/WA-UW110/2020|EPI_ISL_416648 translation	99.921	98.865	99.022	99.172	99.4	99.55	99.625	99.472	99.464	99.472	99.625	99.472	99.7	99.529	99.7	99.7	99.696	99.764	99.622	99.686	99.686	99.696	99.85	99.85	99.764	99.921	99.771	99.768	99.771	99.764	99.764	99.768	99.764	99.764	99.771	99.771	99.771	99.771	99.768	99.768	99.764	99.768	99.925	99.921	99.921	99.921	99.921	99.921	99.921
hCoV-19/USA/WA-UW115/2020|EPI_ISL_416653 translation	99.921	98.865	99.022	99.172	99.4	99.55	99.625	99.472	99.464	99.472	99.625	99.472	99.7	99.529	99.7	99.7	99.696	99.764	99.622	99.686	99.686	99.696	99.85	99.85	99.764	99.921	99.771	99.768	99.771	99.764	99.764	99.768	99.764	99.764	99.771	99.771	99.771	99.771	99.768	99.768	99.764	99.768	99.925	99.921	99.921	99.921	99.921	99.921	99.921
hCoV-19/USA/WA-UW120/2020|EPI_ISL_416658 translation	99.921	98.865	99.022	99.172	99.4	99.55	99.625	99.472	99.464	99.472	99.625	99.472	99.7	99.529	99.7	99.7	99.696	99.764	99.622	99.686	99.686	99.696	99.85	99.85	99.764	99.921	99.771	99.768	99.771	99.764	99.764	99.768	99.764	99.764	99.771	99.771	99.771	99.771	99.768	99.768	99.764	99.768	99.925	99.921	99.921	99.921	99.921	99.921	99.921
hCoV-19/USA/WA-UW122/2020|EPI_ISL_416660 translation	99.921	98.865	99.022	99.172	99.4	99.55	99.625	99.472	99.464	99.472	99.625	99.472	99.7	99.529	99.7	99.7	99.696	99.764	99.622	99.686	99.686	99.696	99.85	99.85	99.764	99.921	99.771	99.768	99.771	99.764	99.764	99.768	99.764	99.764	99.771	99.771	99.771	99.771	99.768	99.768	99.764	99.768	99.925	99.921	99.921	99.921	99.921	99.921	99.921
hCoV-19/USA/WA-UW123/2020|EPI_ISL_416661 translation	99.921	98.865	99.022	99.172	99.4	99.55	99.625	99.472	99.464	99.472	99.625	99.472	99.7	99.529	99.7	99.7	99.696	99.764	99.622	99.686	99.686	99.696	99.85	99.85	99.764	99.921	99.771	99.768	99.771	99.764	99.764	99.768	99.764	99.764	99.771	99.771	99.771	99.771	99.768	99.768	99.764	99.768	99.925	99.921	99.921	99.921	99.921	99.921	99.921
hCoV-19/USA/WA-UW153/2020|EPI_ISL_416691 translation	99.921	98.865	99.022	99.172	99.4	99.55	99.625	99.472	99.464	99.472	99.625	99.472	99.7	99.529	99.7	99.7	99.696	99.764	99.622	99.686	99.686	99.696	99.85	99.85	99.764	99.921	99.771	99.768	99.771	99.764	99.764	99.768	99.764	99.764	99.771	99.771	99.771	99.771	99.768	99.768	99.764	99.768	99.925	99.921	99.921	99.921	99.921	99.921	99.921
hCoV-19/USA/WA-UW159/2020|EPI_ISL_416697 translation	99.921	98.865	99.022	99.172	99.4	99.55	99.625	99.472	99.464	99.472	99.625	99.472	99.7	99.529	99.7	99.7	99.696	99.764	99.622	99.686	99.686	99.696	99.85	99.85	99.764	99.921	99.771	99.768	99.771	99.764	99.764	99.768	99.764	99.764	99.771	99.771	99.771	99.771	99.768	99.768	99.764	99.768	99.925	99.921	99.921	99.921	99.921	99.921	99.921
hCoV-19/USA/WA-UW160/2020|EPI_ISL_416698 translation	99.921	98.865	99.022	99.172	99.4	99.55	99.625	99.472	99.464	99.472	99.625	99.472	99.7	99.529	99.7	99.7	99.696	99.764	99.622	99.686	99.686	99.696	99.85	99.85	99.764	99.921	99.771	99.768	99.771	99.764	99.764	99.768	99.764	99.764	99.771	99.771	99.771	99.771	99.768	99.768	99.764	99.768	99.925	99.921	99.921	99.921	99.921	99.921	99.921
hCoV-19/USA/WA-UW161/2020|EPI_ISL_416699 translation	99.921	98.865	99.022	99.172	99.4	99.55	99.625	99.472	99.464	99.472	99.625	99.472	99.7	99.529	99.7	99.7	99.696	99.764	99.622	99.686	99.686	99.696	99.85	99.85	99.764	99.921	99.771	99.768	99.771	99.764	99.764	99.768	99.764	99.764	99.771	99.771	99.771	99.771	99.768	99.768	99.764	99.768	99.925	99.921	99.921	99.921	99.921	99.921	99.921
hCoV-19/USA/WA-UW169/2020|EPI_ISL_416707 translation	99.921	98.865	99.022	99.172	99.4	99.55	99.625	99.472	99.464	99.472	99.625	99.472	99.7	99.529	99.7	99.7	99.696	99.764	99.622	99.686	99.686	99.696	99.85	99.85	99.764	99.921	99.771	99.768	99.771	99.764	99.764	99.768	99.764	99.764	99.771	99.771	99.771	99.771	99.768	99.768	99.764	99.768	99.925	99.921	99.921	99.921	99.921	99.921	99.921
hCoV-19/USA/WA-UW170/2020|EPI_ISL_416708 translation	99.921	98.865	99.022	99.172	99.4	99.55	99.625	99.472	99.464	99.472	99.625	99.472	99.7	99.529	99.7	99.7	99.696	99.764	99.622	99.686	99.686	99.696	99.85	99.85	99.764	99.921	99.771	99.768	99.771	99.764	99.764	99.768	99.764	99.764	99.771	99.771	99.771	99.771	99.768	99.768	99.764	99.768	99.925	99.921	99.921	99.921	99.921	99.921	99.921
hCoV-19/USA/WA-UW178/2020|EPI_ISL_416716 translation	99.921	98.865	99.022	99.172	99.4	99.55	99.625	99.472	99.464	99.472	99.625	99.472	99.7	99.529	99.7	99.7	99.696	99.764	99.622	99.686	99.686	99.696	99.85	99.85	99.764	99.921	99.771	99.768	99.771	99.764	99.764	99.768	99.764	99.764	99.771	99.771	99.771	99.771	99.768	99.768	99.764	99.768	99.925	99.921	99.921	99.921	99.921	99.921	99.921
hCoV-19/USA/WA-UW181/2020|EPI_ISL_416719 translation	99.921	98.865	99.022	99.172	99.4	99.55	99.625	99.472	99.464	99.472	99.625	99.472	99.7	99.529	99.7	99.7	99.696	99.764	99.622	99.686	99.686	99.696	99.85	99.85	99.764	99.921	99.771	99.768	99.771	99.764	99.764	99.768	99.764	99.764	99.771	99.771	99.771	99.771	99.768	99.768	99.764	99.768	99.925	99.921	99.921	99.921	99.921	99.921	99.921
hCoV-19/USA/WA-UW186/2020|EPI_ISL_416724 translation	99.921	98.865	99.022	99.172	99.4	99.55	99.625	99.472	99.464	99.472	99.625	99.472	99.7	99.529	99.7	99.7	99.696	99.764	99.622	99.686	99.686	99.696	99.85	99.85	99.764	99.921	99.771	99.768	99.771	99.764	99.764	99.768	99.764	99.764	99.771	99.771	99.771	99.771	99.768	99.768	99.764	99.768	99.925	99.921	99.921	99.921	99.921	99.921	99.921
hCoV-19/USA/WA-UW187/2020|EPI_ISL_416725 translation	99.921	98.865	99.022	99.172	99.4	99.55	99.625	99.472	99.464	99.472	99.625	99.472	99.7	99.529	99.7	99.7	99.696	99.764	99.622	99.686	99.686	99.696	99.85	99.85	99.764	99.921	99.771	99.768	99.771	99.764	99.764	99.768	99.764	99.764	99.771	99.771	99.771	99.771	99.768	99.768	99.764	99.768	99.925	99.921	99.921	99.921	99.921	99.921	99.921
hCoV-19/USA/WA-UW191/2020|EPI_ISL_416729 translation	99.921	98.865	99.022	99.172	99.4	99.55	99.625	99.472	99.464	99.472	99.625	99.472	99.7	99.529	99.7	99.7	99.696	99.764	99.622	99.686	99.686	99.696	99.85	99.85	99.764	99.921	99.771	99.768	99.771	99.764	99.764	99.768	99.764	99.764	99.771	99.771	99.771	99.771	99.768	99.768	99.764	99.768	99.925	99.921	99.921	99.921	99.921	99.921	99.921
hCoV-19/USA/WA-UW78/2020|EPI_ISL_416434 translation	99.921	98.865	99.022	99.172	99.4	99.55	99.625	99.472	99.464	99.472	99.625	99.472	99.7	99.529	99.7	99.7	99.696	99.764	99.622	99.686	99.686	99.696	99.85	99.85	99.764	99.921	99.771	99.768	99.771	99.764	99.764	99.768	99.764	99.764	99.771	99.771	99.771	99.771	99.768	99.768	99.764	99.768	99.925	99.921	99.921	99.921	99.921	99.921	99.921
hCoV-19/USA/WA-UW82/2020|EPI_ISL_416438 translation	99.921	98.865	99.022	99.172	99.4	99.55	99.625	99.472	99.464	99.472	99.625	99.472	99.7	99.529	99.7	99.7	99.696	99.764	99.622	99.686	99.686	99.696	99.85	99.85	99.764	99.921	99.771	99.768	99.771	99.764	99.764	99.768	99.764	99.764	99.771	99.771	99.771	99.771	99.768	99.768	99.764	99.768	99.925	99.921	99.921	99.921	99.921	99.921	99.921
hCoV-19/USA/WA-UW96/2020|EPI_ISL_416452 translation	99.921	98.865	99.022	99.172	99.4	99.55	99.625	99.472	99.464	99.472	99.625	99.472	99.7	99.529	99.7	99.7	99.696	99.764	99.622	99.686	99.686	99.696	99.85	99.85	99.764	99.921	99.771	99.768	99.771	99.764	99.764	99.768	99.764	99.764	99.771	99.771	99.771	99.771	99.768	99.768	99.764	99.768	99.925	99.921	99.921	99.921	99.921	99.921	99.921
hCoV-19/USA/WI-02/2020|EPI_ISL_416489 translation	99.921	98.865	99.022	99.172	99.4	99.55	99.625	99.472	99.464	99.472	99.625	99.472	99.7	99.529	99.7	99.7	99.696	99.764	99.622	99.686	99.686	99.696	99.85	99.85	99.764	99.921	99.771	99.768	99.771	99.764	99.764	99.768	99.764	99.764	99.771	99.771	99.771	99.771	99.768	99.768	99.764	99.768	99.925	99.921	99.921	99.921	99.921	99.921	99.921
hCoV-19/USA/WI-03/2020|EPI_ISL_416523 translation	99.921	98.865	99.022	99.172	99.4	99.55	99.625	99.472	99.464	99.472	99.625	99.472	99.7	99.529	99.7	99.7	99.696	99.764	99.622	99.686	99.686	99.696	99.85	99.85	99.764	99.921	99.771	99.768	99.771	99.764	99.764	99.768	99.764	99.764	99.771	99.771	99.771	99.771	99.768	99.768	99.764	99.768	99.925	99.921	99.921	99.921	99.921	99.921	99.921
hCoV-19/USA/WI-05/2020|EPI_ISL_416492 translation	99.921	98.865	99.022	99.172	99.4	99.55	99.625	99.472	99.464	99.472	99.625	99.472	99.7	99.529	99.7	99.7	99.696	99.764	99.622	99.686	99.686	99.696	99.85	99.85	99.764	99.921	99.771	99.768	99.771	99.764	99.764	99.768	99.764	99.764	99.771	99.771	99.771	99.771	99.768	99.768	99.764	99.768	99.925	99.921	99.921	99.921	99.921	99.921	99.921
hCoV-19/USA/WI4/2020|EPI_ISL_416491 translation	99.921	98.865	99.022	99.172	99.4	99.55	99.625	99.472	99.464	99.472	99.625	99.472	99.7	99.529	99.7	99.7	99.696	99.764	99.622	99.686	99.686	99.696	99.85	99.85	99.764	99.921	99.771	99.768	99.771	99.764	99.764	99.768	99.764	99.764	99.771	99.771	99.771	99.771	99.768	99.768	99.764	99.768	99.925	99.921	99.921	99.921	99.921	99.921	99.921
hCoV-19/Vietnam/39607/2020|EPI_ISL_416428 translation	99.921	98.865	99.022	99.172	99.4	99.55	99.625	99.472	99.464	99.472	99.625	99.472	99.7	99.529	99.7	99.7	99.696	99.764	99.622	99.686	99.686	99.696	99.85	99.85	99.764	99.921	99.771	99.768	99.771	99.764	99.764	99.768	99.764	99.764	99.771	99.771	99.771	99.771	99.768	99.768	99.764	99.768	99.925	99.921	99.921	99.921	99.921	99.921	99.921
hCoV-19/Vietnam/CM295/2020|EPI_ISL_416430 translation	99.921	98.865	99.022	99.172	99.4	99.55	99.625	99.472	99.464	99.472	99.625	99.472	99.7	99.529	99.7	99.7	99.696	99.764	99.622	99.686	99.686	99.696	99.85	99.85	99.764	99.921	99.771	99.768	99.771	99.764	99.764	99.768	99.764	99.764	99.771	99.771	99.771	99.771	99.768	99.768	99.764	99.768	99.925	99.921	99.921	99.921	99.921	99.921	99.921
hCoV-19/Vietnam/CM296/2020|EPI_ISL_416431 translation	99.921	98.865	99.022	99.172	99.4	99.55	99.625	99.472	99.464	99.472	99.625	99.472	99.7	99.529	99.7	99.7	99.696	99.764	99.622	99.686	99.686	99.696	99.85	99.85	99.764	99.921	99.771	99.768	99.771	99.764	99.764	99.768	99.764	99.764	99.771	99.771	99.771	99.771	99.768	99.768	99.764	99.768	99.925	99.921	99.921	99.921	99.921	99.921	99.921
BetaCoV/Germany/Baden-Wuerttemberg-1/2020|EPI_ISL_412912 translation	99.921	98.865	99.022	99.172	99.4	99.55	99.625	99.472	99.464	99.472	99.625	99.472	99.7	99.529	99.7	99.7	99.696	99.764	99.622	99.686	99.686	99.696	99.85	99.85	99.764	99.921	99.771	99.768	99.771	99.764	99.764	99.768	99.764	99.764	99.771	99.771	99.771	99.771	99.768	99.768	99.764	99.768	99.925	99.921	99.921	99.921	99.921	99.921	99.921
BetaCoV/Germany/BavPat1/2020|EPI_ISL_406862 translation	99.921	98.865	99.022	99.172	99.4	99.55	99.625	99.472	99.464	99.472	99.625	99.472	99.7	99.529	99.7	99.7	99.696	99.764	99.622	99.686	99.686	99.696	99.85	99.85	99.764	99.921	99.771	99.768	99.771	99.764	99.764	99.768	99.764	99.764	99.771	99.771	99.771	99.771	99.768	99.768	99.764	99.768	99.925	99.921	99.921	99.921	99.921	99.921	99.921
BetaCoV/Italy/CDG1/2020|EPI_ISL_412973 translation	99.921	98.865	99.022	99.172	99.4	99.55	99.625	99.472	99.464	99.472	99.625	99.472	99.7	99.529	99.7	99.7	99.696	99.764	99.622	99.686	99.686	99.696	99.85	99.85	99.764	99.921	99.771	99.768	99.771	99.764	99.764	99.768	99.764	99.764	99.771	99.771	99.771	99.771	99.768	99.768	99.764	99.768	99.925	99.921	99.921	99.921	99.921	99.921	99.921
BetaCoV/Switzerland/1000477757/2020|EPI_ISL_413021 translation	99.921	98.865	99.022	99.172	99.4	99.55	99.625	99.472	99.464	99.472	99.625	99.472	99.7	99.529	99.7	99.7	99.696	99.764	99.622	99.686	99.686	99.696	99.85	99.85	99.764	99.921	99.771	99.768	99.771	99.764	99.764	99.768	99.764	99.764	99.771	99.771	99.771	99.771	99.768	99.768	99.764	99.768	99.925	99.921	99.921	99.921	99.921	99.921	99.921
BetaCoV/Switzerland/1000477796/2020|EPI_ISL_413022 translation	99.921	98.865	99.022	99.172	99.4	99.55	99.625	99.472	99.464	99.472	99.625	99.472	99.7	99.529	99.7	99.7	99.696	99.764	99.622	99.686	99.686	99.696	99.85	99.85	99.764	99.921	99.771	99.768	99.771	99.764	99.764	99.768	99.764	99.764	99.771	99.771	99.771	99.771	99.768	99.768	99.764	99.768	99.925	99.921	99.921	99.921	99.921	99.921	99.921
BetaCoV/Switzerland/1000477806/2020|EPI_ISL_413024 translation	99.921	98.865	99.022	99.172	99.4	99.55	99.625	99.472	99.464	99.472	99.625	99.472	99.7	99.529	99.7	99.7	99.696	99.764	99.622	99.686	99.686	99.696	99.85	99.85	99.764	99.921	99.771	99.768	99.771	99.764	99.764	99.768	99.764	99.764	99.771	99.771	99.771	99.771	99.768	99.768	99.764	99.768	99.925	99.921	99.921	99.921	99.921	99.921	99.921
hCoV-19/Finland/FIN03032020C/2020|EPI_ISL_413604 translation	99.921	98.865	99.022	99.172	99.4	99.55	99.625	99.472	99.464	99.472	99.625	99.472	99.7	99.529	99.7	99.7	99.696	99.764	99.622	99.686	99.686	99.696	99.85	99.85	99.764	99.921	99.771	99.768	99.771	99.764	99.764	99.768	99.764	99.764	99.771	99.771	99.771	99.771	99.768	99.768	99.764	99.768	99.925	99.921	99.921	99.921	99.921	99.921	99.921
hCoV-19/Italy/UniSR1/2020|EPI_ISL_413489 translation	99.921	98.865	99.022	99.172	99.4	99.55	99.625	99.472	99.464	99.472	99.625	99.472	99.7	99.529	99.7	99.7	99.696	99.764	99.622	99.686	99.686	99.696	99.85	99.85	99.764	99.921	99.771	99.768	99.771	99.764	99.764	99.768	99.764	99.764	99.771	99.771	99.771	99.771	99.768	99.768	99.764	99.768	99.925	99.921	99.921	99.921	99.921	99.921	99.921
hCoV-19/Luxembourg/Lux1/2020|EPI_ISL_413593 translation	99.921	98.865	99.022	99.172	99.4	99.55	99.625	99.472	99.464	99.472	99.625	99.472	99.7	99.529	99.7	99.7	99.696	99.764	99.622	99.686	99.686	99.696	99.85	99.85	99.764	99.921	99.771	99.768	99.771	99.764	99.764	99.768	99.764	99.764	99.771	99.771	99.771	99.771	99.768	99.768	99.764	99.768	99.925	99.921	99.921	99.921	99.921	99.921	99.921
hCoV-19/Netherlands/Blaricum_1364780/2020|EPI_ISL_413566 translation	99.921	98.865	99.022	99.172	99.4	99.55	99.625	99.472	99.464	99.472	99.625	99.472	99.7	99.529	99.7	99.7	99.696	99.764	99.622	99.686	99.686	99.696	99.85	99.85	99.764	99.921	99.771	99.768	99.771	99.764	99.764	99.768	99.764	99.764	99.771	99.771	99.771	99.771	99.768	99.768	99.764	99.768	99.925	99.921	99.921	99.921	99.921	99.921	99.921
hCoV-19/Netherlands/Delft_1363424/2020|EPI_ISL_413569 translation	99.921	98.865	99.022	99.172	99.4	99.55	99.625	99.472	99.464	99.472	99.625	99.472	99.7	99.529	99.7	99.7	99.696	99.764	99.622	99.686	99.686	99.696	99.85	99.85	99.764	99.921	99.771	99.768	99.771	99.764	99.764	99.768	99.764	99.764	99.771	99.771	99.771	99.771	99.768	99.768	99.764	99.768	99.925	99.921	99.921	99.921	99.921	99.921	99.921
hCoV-19/Netherlands/Eindhoven_1363782/2020|EPI_ISL_413571 translation	99.921	98.865	99.022	99.172	99.4	99.55	99.625	99.472	99.464	99.472	99.625	99.472	99.7	99.529	99.7	99.7	99.696	99.764	99.622	99.686	99.686	99.696	99.85	99.85	99.764	99.921	99.771	99.768	99.771	99.764	99.764	99.768	99.764	99.764	99.771	99.771	99.771	99.771	99.768	99.768	99.764	99.768	99.925	99.921	99.921	99.921	99.921	99.921	99.921
hCoV-19/Netherlands/Haarlem_1363688/2020|EPI_ISL_413572 translation	99.921	98.865	99.022	99.172	99.4	99.55	99.625	99.472	99.464	99.472	99.625	99.472	99.7	99.529	99.7	99.7	99.696	99.764	99.622	99.686	99.686	99.696	99.85	99.85	99.764	99.921	99.771	99.768	99.771	99.764	99.764	99.768	99.764	99.764	99.771	99.771	99.771	99.771	99.768	99.768	99.764	99.768	99.925	99.921	99.921	99.921	99.921	99.921	99.921
hCoV-19/Netherlands/Helmond_1363548/2020|EPI_ISL_413574 translation	99.921	98.865	99.022	99.172	99.4	99.55	99.625	99.472	99.464	99.472	99.625	99.472	99.7	99.529	99.7	99.7	99.696	99.764	99.622	99.686	99.686	99.696	99.85	99.85	99.764	99.921	99.771	99.768	99.771	99.764	99.764	99.768	99.764	99.764	99.771	99.771	99.771	99.771	99.768	99.768	99.764	99.768	99.925	99.921	99.921	99.921	99.921	99.921	99.921
hCoV-19/Netherlands/Nootdorp_1364222/2020|EPI_ISL_413579 translation	99.921	98.865	99.022	99.172	99.4	99.55	99.625	99.472	99.464	99.472	99.625	99.472	99.7	99.529	99.7	99.7	99.696	99.764	99.622	99.686	99.686	99.696	99.85	99.85	99.764	99.921	99.771	99.768	99.771	99.764	99.764	99.768	99.764	99.764	99.771	99.771	99.771	99.771	99.768	99.768	99.764	99.768	99.925	99.921	99.921	99.921	99.921	99.921	99.921
hCoV-19/Netherlands/Rotterdam_1364740/2020|EPI_ISL_413584 translation	99.921	98.865	99.022	99.172	99.4	99.55	99.625	99.472	99.464	99.472	99.625	99.472	99.7	99.529	99.7	99.7	99.696	99.764	99.622	99.686	99.686	99.696	99.85	99.85	99.764	99.921	99.771	99.768	99.771	99.764	99.764	99.768	99.764	99.764	99.771	99.771	99.771	99.771	99.768	99.768	99.764	99.768	99.925	99.921	99.921	99.921	99.921	99.921	99.921
hCoV-19/Netherlands/Tilburg_1364286/2020|EPI_ISL_413587 translation	99.921	98.865	99.022	99.172	99.4	99.55	99.625	99.472	99.464	99.472	99.625	99.472	99.7	99.529	99.7	99.7	99.696	99.764	99.622	99.686	99.686	99.696	99.85	99.85	99.764	99.921	99.771	99.768	99.771	99.764	99.764	99.768	99.764	99.764	99.771	99.771	99.771	99.771	99.768	99.768	99.764	99.768	99.925	99.921	99.921	99.921	99.921	99.921	99.921
hCoV-19/Netherlands/Utrecht_1363564/2020|EPI_ISL_413588 translation	99.921	98.865	99.022	99.172	99.4	99.55	99.625	99.472	99.464	99.472	99.625	99.472	99.7	99.529	99.7	99.7	99.696	99.764	99.622	99.686	99.686	99.696	99.85	99.85	99.764	99.921	99.771	99.768	99.771	99.764	99.764	99.768	99.764	99.764	99.771	99.771	99.771	99.771	99.768	99.768	99.764	99.768	99.925	99.921	99.921	99.921	99.921	99.921	99.921
hCoV-19/Netherlands/Utrecht_1363628/2020|EPI_ISL_413589 translation	99.921	98.865	99.022	99.172	99.4	99.55	99.625	99.472	99.464	99.472	99.625	99.472	99.7	99.529	99.7	99.7	99.696	99.764	99.622	99.686	99.686	99.696	99.85	99.85	99.764	99.921	99.771	99.768	99.771	99.764	99.764	99.768	99.764	99.764	99.771	99.771	99.771	99.771	99.768	99.768	99.764	99.768	99.925	99.921	99.921	99.921	99.921	99.921	99.921
hCoV-19/Netherlands/Zeewolde_1365080/2020|EPI_ISL_413591 translation	99.921	98.865	99.022	99.172	99.4	99.55	99.625	99.472	99.464	99.472	99.625	99.472	99.7	99.529	99.7	99.7	99.696	99.764	99.622	99.686	99.686	99.696	99.85	99.85	99.764	99.921	99.771	99.768	99.771	99.764	99.764	99.768	99.764	99.764	99.771	99.771	99.771	99.771	99.768	99.768	99.764	99.768	99.925	99.921	99.921	99.921	99.921	99.921	99.921
hCoV-19/NetherlandsL/Houten_1363498/2020|EPI_ISL_413575 translation	99.921	98.865	99.022	99.172	99.4	99.55	99.625	99.472	99.464	99.472	99.625	99.472	99.7	99.529	99.7	99.7	99.696	99.764	99.622	99.686	99.686	99.696	99.85	99.85	99.764	99.921	99.771	99.768	99.771	99.764	99.764	99.768	99.764	99.764	99.771	99.771	99.771	99.771	99.768	99.768	99.764	99.768	99.925	99.921	99.921	99.921	99.921	99.921	99.921
hCoV-19/Portugal/CV62/2020|EPI_ISL_413647 translation	99.921	98.865	99.022	99.172	99.4	99.55	99.625	99.472	99.464	99.472	99.625	99.472	99.7	99.529	99.7	99.7	99.696	99.764	99.622	99.686	99.686	99.696	99.85	99.85	99.764	99.921	99.771	99.768	99.771	99.764	99.764	99.768	99.764	99.764	99.771	99.771	99.771	99.771	99.768	99.768	99.764	99.768	99.925	99.921	99.921	99.921	99.921	99.921	99.921
hCoV-19/Portugal/CV63/2020|EPI_ISL_413648 translation	99.921	98.865	99.022	99.172	99.4	99.55	99.625	99.472	99.464	99.472	99.625	99.472	99.7	99.529	99.7	99.7	99.696	99.764	99.622	99.686	99.686	99.696	99.85	99.85	99.764	99.921	99.771	99.768	99.771	99.764	99.764	99.768	99.764	99.764	99.771	99.771	99.771	99.771	99.768	99.768	99.764	99.768	99.925	99.921	99.921	99.921	99.921	99.921	99.921
hCoV-19/Switzerland/1000477377/2020|EPI_ISL_413020 translation	99.921	98.865	99.022	99.172	99.4	99.55	99.625	99.472	99.464	99.472	99.625	99.472	99.7	99.529	99.7	99.7	99.696	99.764	99.622	99.686	99.686	99.696	99.85	99.85	99.764	99.921	99.771	99.768	99.771	99.764	99.764	99.768	99.764	99.764	99.771	99.771	99.771	99.771	99.768	99.768	99.764	99.768	99.925	99.921	99.921	99.921	99.921	99.921	99.921
hCoV-19/Taiwan/NTU03/2020|EPI_ISL_413592 translation	99.921	98.865	99.022	99.172	99.4	99.55	99.625	99.472	99.464	99.472	99.625	99.472	99.7	99.529	99.7	99.7	99.696	99.764	99.622	99.686	99.686	99.696	99.85	99.85	99.764	99.921	99.771	99.768	99.771	99.764	99.764	99.768	99.764	99.764	99.771	99.771	99.771	99.771	99.768	99.768	99.764	99.768	99.925	99.921	99.921	99.921	99.921	99.921	99.921
hCoV-19/Wales/PHW1/2020|EPI_ISL_413555 translation	99.921	98.865	99.022	99.172	99.4	99.55	99.625	99.472	99.464	99.472	99.625	99.472	99.7	99.529	99.7	99.7	99.696	99.764	99.622	99.686	99.686	99.696	99.85	99.85	99.764	99.921	99.771	99.768	99.771	99.764	99.764	99.768	99.764	99.764	99.771	99.771	99.771	99.771	99.768	99.768	99.764	99.768	99.925	99.921	99.921	99.921	99.921	99.921	99.921
hCoV-19/Australia/QLD09/2020|EPI_ISL_414414 translation	100	98.943	99.1	99.25	99.322	99.472	99.547	99.55	99.543	99.55	99.547	99.55	99.622	99.607	99.622	99.622	99.618	99.686	99.7	99.764	99.764	99.775	99.771	99.771	99.843	99.843	99.85	99.846	99.85	99.843	99.843	99.846	99.843	99.843	99.85	99.85	99.85	99.85	99.846	99.846	99.843	99.846	99.846	99.843	99.843	99.843	99.843	99.843	99.843
hCoV-19/Brazil/ES-225/2020|EPI_ISL_415128 translation	100	98.943	99.1	99.25	99.322	99.472	99.547	99.55	99.543	99.55	99.547	99.55	99.622	99.607	99.622	99.622	99.618	99.686	99.7	99.764	99.764	99.775	99.771	99.771	99.843	99.843	99.85	99.846	99.85	99.843	99.843	99.846	99.843	99.843	99.85	99.85	99.85	99.85	99.846	99.846	99.843	99.846	99.846	99.843	99.843	99.843	99.843	99.843	99.843
hCoV-19/Canada/BC_02421/2020|EPI_ISL_415581 translation	100	98.943	99.1	99.25	99.322	99.472	99.547	99.55	99.543	99.55	99.547	99.55	99.622	99.607	99.622	99.622	99.618	99.686	99.7	99.764	99.764	99.775	99.771	99.771	99.843	99.843	99.85	99.846	99.85	99.843	99.843	99.846	99.843	99.843	99.85	99.85	99.85	99.85	99.846	99.846	99.843	99.846	99.846	99.843	99.843	99.843	99.843	99.843	99.843
hCoV-19/Canada/BC_13297/2020|EPI_ISL_415578 translation	100	98.943	99.1	99.25	99.322	99.472	99.547	99.55	99.543	99.55	99.547	99.55	99.622	99.607	99.622	99.622	99.618	99.686	99.7	99.764	99.764	99.775	99.771	99.771	99.843	99.843	99.85	99.846	99.85	99.843	99.843	99.846	99.843	99.843	99.85	99.85	99.85	99.85	99.846	99.846	99.843	99.846	99.846	99.843	99.843	99.843	99.843	99.843	99.843
hCoV-19/Canada/BC_40860/2020|EPI_ISL_415583 translation	100	98.943	99.1	99.25	99.322	99.472	99.547	99.55	99.543	99.55	99.547	99.55	99.622	99.607	99.622	99.622	99.618	99.686	99.7	99.764	99.764	99.775	99.771	99.771	99.843	99.843	99.85	99.846	99.85	99.843	99.843	99.846	99.843	99.843	99.85	99.85	99.85	99.85	99.846	99.846	99.843	99.846	99.846	99.843	99.843	99.843	99.843	99.843	99.843
hCoV-19/Canada/BC_41851/2020|EPI_ISL_415584 translation	100	98.943	99.1	99.25	99.322	99.472	99.547	99.55	99.543	99.55	99.547	99.55	99.622	99.607	99.622	99.622	99.618	99.686	99.7	99.764	99.764	99.775	99.771	99.771	99.843	99.843	99.85	99.846	99.85	99.843	99.843	99.846	99.843	99.843	99.85	99.85	99.85	99.85	99.846	99.846	99.843	99.846	99.846	99.843	99.843	99.843	99.843	99.843	99.843
hCoV-19/Chile/Santiago-1/2020|EPI_ISL_414579 translation	100	98.943	99.1	99.25	99.322	99.472	99.547	99.55	99.543	99.55	99.547	99.55	99.622	99.607	99.622	99.622	99.618	99.686	99.7	99.764	99.764	99.775	99.771	99.771	99.843	99.843	99.85	99.846	99.85	99.843	99.843	99.846	99.843	99.843	99.85	99.85	99.85	99.85	99.846	99.846	99.843	99.846	99.846	99.843	99.843	99.843	99.843	99.843	99.843
hCoV-19/Chile/Talca-1/2020|EPI_ISL_414577 translation	100	98.943	99.1	99.25	99.322	99.472	99.547	99.55	99.543	99.55	99.547	99.55	99.622	99.607	99.622	99.622	99.618	99.686	99.7	99.764	99.764	99.775	99.771	99.771	99.843	99.843	99.85	99.846	99.85	99.843	99.843	99.846	99.843	99.843	99.85	99.85	99.85	99.85	99.846	99.846	99.843	99.846	99.846	99.843	99.843	99.843	99.843	99.843	99.843
hCoV-19/Chile/Talca-2/2020|EPI_ISL_414578 translation	100	98.943	99.1	99.25	99.322	99.472	99.547	99.55	99.543	99.55	99.547	99.55	99.622	99.607	99.622	99.622	99.618	99.686	99.7	99.764	99.764	99.775	99.771	99.771	99.843	99.843	99.85	99.846	99.85	99.843	99.843	99.846	99.843	99.843	99.85	99.85	99.85	99.85	99.846	99.846	99.843	99.846	99.846	99.843	99.843	99.843	99.843	99.843	99.843
hCoV-19/England/200690245/2020|EPI_ISL_414041 translation	100	98.943	99.1	99.25	99.322	99.472	99.547	99.55	99.543	99.55	99.547	99.55	99.622	99.607	99.622	99.622	99.618	99.686	99.7	99.764	99.764	99.775	99.771	99.771	99.843	99.843	99.85	99.846	99.85	99.843	99.843	99.846	99.843	99.843	99.85	99.85	99.85	99.85	99.846	99.846	99.843	99.846	99.846	99.843	99.843	99.843	99.843	99.843	99.843
hCoV-19/England/200690300/2020|EPI_ISL_414042 translation	100	98.943	99.1	99.25	99.322	99.472	99.547	99.55	99.543	99.55	99.547	99.55	99.622	99.607	99.622	99.622	99.618	99.686	99.7	99.764	99.764	99.775	99.771	99.771	99.843	99.843	99.85	99.846	99.85	99.843	99.843	99.846	99.843	99.843	99.85	99.85	99.85	99.85	99.846	99.846	99.843	99.846	99.846	99.843	99.843	99.843	99.843	99.843	99.843
hCoV-19/England/200690306/2020|EPI_ISL_414043 translation	100	98.943	99.1	99.25	99.322	99.472	99.547	99.55	99.543	99.55	99.547	99.55	99.622	99.607	99.622	99.622	99.618	99.686	99.7	99.764	99.764	99.775	99.771	99.771	99.843	99.843	99.85	99.846	99.85	99.843	99.843	99.846	99.843	99.843	99.85	99.85	99.85	99.85	99.846	99.846	99.843	99.846	99.846	99.843	99.843	99.843	99.843	99.843	99.843
hCoV-19/England/200690756/2020|EPI_ISL_414044 translation	100	98.943	99.1	99.25	99.322	99.472	99.547	99.55	99.543	99.55	99.547	99.55	99.622	99.607	99.622	99.622	99.618	99.686	99.7	99.764	99.764	99.775	99.771	99.771	99.843	99.843	99.85	99.846	99.85	99.843	99.843	99.846	99.843	99.843	99.85	99.85	99.85	99.85	99.846	99.846	99.843	99.846	99.846	99.843	99.843	99.843	99.843	99.843	99.843
hCoV-19/England/200940527/2020|EPI_ISL_414005 translation	100	98.943	99.1	99.25	99.322	99.472	99.547	99.55	99.543	99.55	99.547	99.55	99.622	99.607	99.622	99.622	99.618	99.686	99.7	99.764	99.764	99.775	99.771	99.771	99.843	99.843	99.85	99.846	99.85	99.843	99.843	99.846	99.843	99.843	99.85	99.85	99.85	99.85	99.846	99.846	99.843	99.846	99.846	99.843	99.843	99.843	99.843	99.843	99.843
hCoV-19/England/200960515/2020|EPI_ISL_414009 translation	100	98.943	99.1	99.25	99.322	99.472	99.547	99.55	99.543	99.55	99.547	99.55	99.622	99.607	99.622	99.622	99.618	99.686	99.7	99.764	99.764	99.775	99.771	99.771	99.843	99.843	99.85	99.846	99.85	99.843	99.843	99.846	99.843	99.843	99.85	99.85	99.85	99.85	99.846	99.846	99.843	99.846	99.846	99.843	99.843	99.843	99.843	99.843	99.843
hCoV-19/England/200990002/2020|EPI_ISL_414522 translation	100	98.943	99.1	99.25	99.322	99.472	99.547	99.55	99.543	99.55	99.547	99.55	99.622	99.607	99.622	99.622	99.618	99.686	99.7	99.764	99.764	99.775	99.771	99.771	99.843	99.843	99.85	99.846	99.85	99.843	99.843	99.846	99.843	99.843	99.85	99.85	99.85	99.85	99.846	99.846	99.843	99.846	99.846	99.843	99.843	99.843	99.843	99.843	99.843
hCoV-19/England/200990006/2020|EPI_ISL_414011 translation	100	98.943	99.1	99.25	99.322	99.472	99.547	99.55	99.543	99.55	99.547	99.55	99.622	99.607	99.622	99.622	99.618	99.686	99.7	99.764	99.764	99.775	99.771	99.771	99.843	99.843	99.85	99.846	99.85	99.843	99.843	99.846	99.843	99.843	99.85	99.85	99.85	99.85	99.846	99.846	99.843	99.846	99.846	99.843	99.843	99.843	99.843	99.843	99.843
hCoV-19/England/200990724/2020|EPI_ISL_414006 translation	100	98.943	99.1	99.25	99.322	99.472	99.547	99.55	99.543	99.55	99.547	99.55	99.622	99.607	99.622	99.622	99.618	99.686	99.7	99.764	99.764	99.775	99.771	99.771	99.843	99.843	99.85	99.846	99.85	99.843	99.843	99.846	99.843	99.843	99.85	99.85	99.85	99.85	99.846	99.846	99.843	99.846	99.846	99.843	99.843	99.843	99.843	99.843	99.843
hCoV-19/England/200990725/2020|EPI_ISL_414007 translation	100	98.943	99.1	99.25	99.322	99.472	99.547	99.55	99.543	99.55	99.547	99.55	99.622	99.607	99.622	99.622	99.618	99.686	99.7	99.764	99.764	99.775	99.771	99.771	99.843	99.843	99.85	99.846	99.85	99.843	99.843	99.846	99.843	99.843	99.85	99.85	99.85	99.85	99.846	99.846	99.843	99.846	99.846	99.843	99.843	99.843	99.843	99.843	99.843
hCoV-19/England/20099079106/2020|EPI_ISL_415130 translation	100	98.943	99.1	99.25	99.322	99.472	99.547	99.55	99.543	99.55	99.547	99.55	99.622	99.607	99.622	99.622	99.618	99.686	99.7	99.764	99.764	99.775	99.771	99.771	99.843	99.843	99.85	99.846	99.85	99.843	99.843	99.846	99.843	99.843	99.85	99.85	99.85	99.85	99.846	99.846	99.843	99.846	99.846	99.843	99.843	99.843	99.843	99.843	99.843
hCoV-19/England/201000003/2020|EPI_ISL_414013 translation	100	98.943	99.1	99.25	99.322	99.472	99.547	99.55	99.543	99.55	99.547	99.55	99.622	99.607	99.622	99.622	99.618	99.686	99.7	99.764	99.764	99.775	99.771	99.771	99.843	99.843	99.85	99.846	99.85	99.843	99.843	99.846	99.843	99.843	99.85	99.85	99.85	99.85	99.846	99.846	99.843	99.846	99.846	99.843	99.843	99.843	99.843	99.843	99.843
hCoV-19/England/20100122106/2020|EPI_ISL_415142 translation	100	98.943	99.1	99.25	99.322	99.472	99.547	99.55	99.543	99.55	99.547	99.55	99.622	99.607	99.622	99.622	99.618	99.686	99.7	99.764	99.764	99.775	99.771	99.771	99.843	99.843	99.85	99.846	99.85	99.843	99.843	99.846	99.843	99.843	99.85	99.85	99.85	99.85	99.846	99.846	99.843	99.846	99.846	99.843	99.843	99.843	99.843	99.843	99.843
hCoV-19/England/20100122107/2020|EPI_ISL_415143 translation	100	98.943	99.1	99.25	99.322	99.472	99.547	99.55	99.543	99.55	99.547	99.55	99.622	99.607	99.622	99.622	99.618	99.686	99.7	99.764	99.764	99.775	99.771	99.771	99.843	99.843	99.85	99.846	99.85	99.843	99.843	99.846	99.843	99.843	99.85	99.85	99.85	99.85	99.846	99.846	99.843	99.846	99.846	99.843	99.843	99.843	99.843	99.843	99.843
hCoV-19/England/Sheff01/2020|EPI_ISL_414500 translation	100	98.943	99.1	99.25	99.322	99.472	99.547	99.55	99.543	99.55	99.547	99.55	99.622	99.607	99.622	99.622	99.618	99.686	99.7	99.764	99.764	99.775	99.771	99.771	99.843	99.843	99.85	99.846	99.85	99.843	99.843	99.846	99.843	99.843	99.85	99.85	99.85	99.85	99.846	99.846	99.843	99.846	99.846	99.843	99.843	99.843	99.843	99.843	99.843
hCoV-19/France/GE1583/2020|EPI_ISL_414600 translation	100	98.943	99.1	99.25	99.322	99.472	99.547	99.55	99.543	99.55	99.547	99.55	99.622	99.607	99.622	99.622	99.618	99.686	99.7	99.764	99.764	99.775	99.771	99.771	99.843	99.843	99.85	99.846	99.85	99.843	99.843	99.846	99.843	99.843	99.85	99.85	99.85	99.85	99.846	99.846	99.843	99.846	99.846	99.843	99.843	99.843	99.843	99.843	99.843
hCoV-19/France/GE1583/2020|EPI_ISL_414623 translation	100	98.943	99.1	99.25	99.322	99.472	99.547	99.55	99.543	99.55	99.547	99.55	99.622	99.607	99.622	99.622	99.618	99.686	99.7	99.764	99.764	99.775	99.771	99.771	99.843	99.843	99.85	99.846	99.85	99.843	99.843	99.846	99.843	99.843	99.85	99.85	99.85	99.85	99.846	99.846	99.843	99.846	99.846	99.843	99.843	99.843	99.843	99.843	99.843
hCoV-19/Germany/BavPat2/2020|EPI_ISL_414520 translation	100	98.943	99.1	99.25	99.322	99.472	99.547	99.55	99.543	99.55	99.547	99.55	99.622	99.607	99.622	99.622	99.618	99.686	99.7	99.764	99.764	99.775	99.771	99.771	99.843	99.843	99.85	99.846	99.85	99.843	99.843	99.846	99.843	99.843	99.85	99.85	99.85	99.85	99.846	99.846	99.843	99.846	99.846	99.843	99.843	99.843	99.843	99.843	99.843
hCoV-19/Germany/NRW-02-1/2020|EPI_ISL_414497 translation	100	98.943	99.1	99.25	99.322	99.472	99.547	99.55	99.543	99.55	99.547	99.55	99.622	99.607	99.622	99.622	99.618	99.686	99.7	99.764	99.764	99.775	99.771	99.771	99.843	99.843	99.85	99.846	99.85	99.843	99.843	99.846	99.843	99.843	99.85	99.85	99.85	99.85	99.846	99.846	99.843	99.846	99.846	99.843	99.843	99.843	99.843	99.843	99.843
hCoV-19/Germany/NRW-06/2020|EPI_ISL_414505 translation	100	98.943	99.1	99.25	99.322	99.472	99.547	99.55	99.543	99.55	99.547	99.55	99.622	99.607	99.622	99.622	99.618	99.686	99.7	99.764	99.764	99.775	99.771	99.771	99.843	99.843	99.85	99.846	99.85	99.843	99.843	99.846	99.843	99.843	99.85	99.85	99.85	99.85	99.846	99.846	99.843	99.846	99.846	99.843	99.843	99.843	99.843	99.843	99.843
hCoV-19/Germany/NRW-09/2020|EPI_ISL_414509 translation	100	98.943	99.1	99.25	99.322	99.472	99.547	99.55	99.543	99.55	99.547	99.55	99.622	99.607	99.622	99.622	99.618	99.686	99.7	99.764	99.764	99.775	99.771	99.771	99.843	99.843	99.85	99.846	99.85	99.843	99.843	99.846	99.843	99.843	99.85	99.85	99.85	99.85	99.846	99.846	99.843	99.846	99.846	99.843	99.843	99.843	99.843	99.843	99.843
hCoV-19/Guangdong/2020XN4273-P0036/2020|EPI_ISL_413860 translation	100	98.943	99.1	99.25	99.322	99.472	99.547	99.55	99.543	99.55	99.547	99.55	99.622	99.607	99.622	99.622	99.618	99.686	99.7	99.764	99.764	99.775	99.771	99.771	99.843	99.843	99.85	99.846	99.85	99.843	99.843	99.846	99.843	99.843	99.85	99.85	99.85	99.85	99.846	99.846	99.843	99.846	99.846	99.843	99.843	99.843	99.843	99.843	99.843
hCoV-19/Guangdong/2020XN4448-P0002/2020|EPI_ISL_413857 translation	100	98.943	99.1	99.25	99.322	99.472	99.547	99.55	99.543	99.55	99.547	99.55	99.622	99.607	99.622	99.622	99.618	99.686	99.7	99.764	99.764	99.775	99.771	99.771	99.843	99.843	99.85	99.846	99.85	99.843	99.843	99.846	99.843	99.843	99.85	99.85	99.85	99.85	99.846	99.846	99.843	99.846	99.846	99.843	99.843	99.843	99.843	99.843	99.843
hCoV-19/Guangdong/2020XN4459-P0041/2020|EPI_ISL_413858 translation	100	98.943	99.1	99.25	99.322	99.472	99.547	99.55	99.543	99.55	99.547	99.55	99.622	99.607	99.622	99.622	99.618	99.686	99.7	99.764	99.764	99.775	99.771	99.771	99.843	99.843	99.85	99.846	99.85	99.843	99.843	99.846	99.843	99.843	99.85	99.85	99.85	99.85	99.846	99.846	99.843	99.846	99.846	99.843	99.843	99.843	99.843	99.843	99.843
hCoV-19/Guangdong/GD2020080-P0010/2020|EPI_ISL_413861 translation	100	98.943	99.1	99.25	99.322	99.472	99.547	99.55	99.543	99.55	99.547	99.55	99.622	99.607	99.622	99.622	99.618	99.686	99.7	99.764	99.764	99.775	99.771	99.771	99.843	99.843	99.85	99.846	99.85	99.843	99.843	99.846	99.843	99.843	99.85	99.85	99.85	99.85	99.846	99.846	99.843	99.846	99.846	99.843	99.843	99.843	99.843	99.843	99.843
hCoV-19/Guangdong/GD2020246-P0028/2020|EPI_ISL_413864 translation	100	98.943	99.1	99.25	99.322	99.472	99.547	99.55	99.543	99.55	99.547	99.55	99.622	99.607	99.622	99.622	99.618	99.686	99.7	99.764	99.764	99.775	99.771	99.771	99.843	99.843	99.85	99.846	99.85	99.843	99.843	99.846	99.843	99.843	99.85	99.85	99.85	99.85	99.846	99.846	99.843	99.846	99.846	99.843	99.843	99.843	99.843	99.843	99.843
hCoV-19/Guangdong/GDSZ202015-P0019/2020|EPI_ISL_413867 translation	100	98.943	99.1	99.25	99.322	99.472	99.547	99.55	99.543	99.55	99.547	99.55	99.622	99.607	99.622	99.622	99.618	99.686	99.7	99.764	99.764	99.775	99.771	99.771	99.843	99.843	99.85	99.846	99.85	99.843	99.843	99.846	99.843	99.843	99.85	99.85	99.85	99.85	99.846	99.846	99.843	99.846	99.846	99.843	99.843	99.843	99.843	99.843	99.843
hCoV-19/Guangzhou/GZMU0014/2020|EPI_ISL_414692 translation	100	98.943	99.1	99.25	99.322	99.472	99.547	99.55	99.543	99.55	99.547	99.55	99.622	99.607	99.622	99.622	99.618	99.686	99.7	99.764	99.764	99.775	99.771	99.771	99.843	99.843	99.85	99.846	99.85	99.843	99.843	99.846	99.843	99.843	99.85	99.85	99.85	99.85	99.846	99.846	99.843	99.846	99.846	99.843	99.843	99.843	99.843	99.843	99.843
hCoV-19/Guangzhou/GZMU0016/2020|EPI_ISL_414663 translation	100	98.943	99.1	99.25	99.322	99.472	99.547	99.55	99.543	99.55	99.547	99.55	99.622	99.607	99.622	99.622	99.618	99.686	99.7	99.764	99.764	99.775	99.771	99.771	99.843	99.843	99.85	99.846	99.85	99.843	99.843	99.846	99.843	99.843	99.85	99.85	99.85	99.85	99.846	99.846	99.843	99.846	99.846	99.843	99.843	99.843	99.843	99.843	99.843
hCoV-19/Guangzhou/GZMU0042/2020|EPI_ISL_414688 translation	100	98.943	99.1	99.25	99.322	99.472	99.547	99.55	99.543	99.55	99.547	99.55	99.622	99.607	99.622	99.622	99.618	99.686	99.7	99.764	99.764	99.775	99.771	99.771	99.843	99.843	99.85	99.846	99.85	99.843	99.843	99.846	99.843	99.843	99.85	99.85	99.85	99.85	99.846	99.846	99.843	99.846	99.846	99.843	99.843	99.843	99.843	99.843	99.843
hCoV-19/Guangzhou/GZMU0044/2020|EPI_ISL_414689 translation	100	98.943	99.1	99.25	99.322	99.472	99.547	99.55	99.543	99.55	99.547	99.55	99.622	99.607	99.622	99.622	99.618	99.686	99.7	99.764	99.764	99.775	99.771	99.771	99.843	99.843	99.85	99.846	99.85	99.843	99.843	99.846	99.843	99.843	99.85	99.85	99.85	99.85	99.846	99.846	99.843	99.846	99.846	99.843	99.843	99.843	99.843	99.843	99.843
hCoV-19/Guangzhou/GZMU0048/2020|EPI_ISL_414691 translation	100	98.943	99.1	99.25	99.322	99.472	99.547	99.55	99.543	99.55	99.547	99.55	99.622	99.607	99.622	99.622	99.618	99.686	99.7	99.764	99.764	99.775	99.771	99.771	99.843	99.843	99.85	99.846	99.85	99.843	99.843	99.846	99.843	99.843	99.85	99.85	99.85	99.85	99.846	99.846	99.843	99.846	99.846	99.843	99.843	99.843	99.843	99.843	99.843
hCoV-19/Hong translation	100	98.943	99.1	99.25	99.322	99.472	99.547	99.55	99.543	99.55	99.547	99.55	99.622	99.607	99.622	99.622	99.618	99.686	99.7	99.764	99.764	99.775	99.771	99.771	99.843	99.843	99.85	99.846	99.85	99.843	99.843	99.846	99.843	99.843	99.85	99.85	99.85	99.85	99.846	99.846	99.843	99.846	99.846	99.843	99.843	99.843	99.843	99.843	99.843
hCoV-19/Ireland/COR-20134/2020|EPI_ISL_414487 translation	100	98.943	99.1	99.25	99.322	99.472	99.547	99.55	99.543	99.55	99.547	99.55	99.622	99.607	99.622	99.622	99.618	99.686	99.7	99.764	99.764	99.775	99.771	99.771	99.843	99.843	99.85	99.846	99.85	99.843	99.843	99.846	99.843	99.843	99.85	99.85	99.85	99.85	99.846	99.846	99.843	99.846	99.846	99.843	99.843	99.843	99.843	99.843	99.843
hCoV-19/Japan/TKYE6182/2020|EPI_ISL_414511 translation	100	98.943	99.1	99.25	99.322	99.472	99.547	99.55	99.543	99.55	99.547	99.55	99.622	99.607	99.622	99.622	99.618	99.686	99.7	99.764	99.764	99.775	99.771	99.771	99.843	99.843	99.85	99.846	99.85	99.843	99.843	99.846	99.843	99.843	99.85	99.85	99.85	99.85	99.846	99.846	99.843	99.846	99.846	99.843	99.843	99.843	99.843	99.843	99.843
hCoV-19/Netherlands/Limburg/7/2020|EPI_ISL_415464 translation	100	98.943	99.1	99.25	99.322	99.472	99.547	99.55	99.543	99.55	99.547	99.55	99.622	99.607	99.622	99.622	99.618	99.686	99.7	99.764	99.764	99.775	99.771	99.771	99.843	99.843	99.85	99.846	99.85	99.843	99.843	99.846	99.843	99.843	99.85	99.85	99.85	99.85	99.846	99.846	99.843	99.846	99.846	99.843	99.843	99.843	99.843	99.843	99.843
hCoV-19/Netherlands/NoordBrabant_10/2020|EPI_ISL_414431 translation	100	98.943	99.1	99.25	99.322	99.472	99.547	99.55	99.543	99.55	99.547	99.55	99.622	99.607	99.622	99.622	99.618	99.686	99.7	99.764	99.764	99.775	99.771	99.771	99.843	99.843	99.85	99.846	99.85	99.843	99.843	99.846	99.843	99.843	99.85	99.85	99.85	99.85	99.846	99.846	99.843	99.846	99.846	99.843	99.843	99.843	99.843	99.843	99.843
hCoV-19/Netherlands/NoordBrabant_11/2020|EPI_ISL_414432 translation	100	98.943	99.1	99.25	99.322	99.472	99.547	99.55	99.543	99.55	99.547	99.55	99.622	99.607	99.622	99.622	99.618	99.686	99.7	99.764	99.764	99.775	99.771	99.771	99.843	99.843	99.85	99.846	99.85	99.843	99.843	99.846	99.843	99.843	99.85	99.85	99.85	99.85	99.846	99.846	99.843	99.846	99.846	99.843	99.843	99.843	99.843	99.843	99.843
hCoV-19/Netherlands/NoordBrabant_12/2020|EPI_ISL_414452 translation	100	98.943	99.1	99.25	99.322	99.472	99.547	99.55	99.543	99.55	99.547	99.55	99.622	99.607	99.622	99.622	99.618	99.686	99.7	99.764	99.764	99.775	99.771	99.771	99.843	99.843	99.85	99.846	99.85	99.843	99.843	99.846	99.843	99.843	99.85	99.85	99.85	99.85	99.846	99.846	99.843	99.846	99.846	99.843	99.843	99.843	99.843	99.843	99.843
hCoV-19/Netherlands/NoordBrabant_18/2020|EPI_ISL_414458 translation	100	98.943	99.1	99.25	99.322	99.472	99.547	99.55	99.543	99.55	99.547	99.55	99.622	99.607	99.622	99.622	99.618	99.686	99.7	99.764	99.764	99.775	99.771	99.771	99.843	99.843	99.85	99.846	99.85	99.843	99.843	99.846	99.843	99.843	99.85	99.85	99.85	99.85	99.846	99.846	99.843	99.846	99.846	99.843	99.843	99.843	99.843	99.843	99.843
hCoV-19/Netherlands/NoordBrabant_20/2020|EPI_ISL_414529 translation	100	98.943	99.1	99.25	99.322	99.472	99.547	99.55	99.543	99.55	99.547	99.55	99.622	99.607	99.622	99.622	99.618	99.686	99.7	99.764	99.764	99.775	99.771	99.771	99.843	99.843	99.85	99.846	99.85	99.843	99.843	99.846	99.843	99.843	99.85	99.85	99.85	99.85	99.846	99.846	99.843	99.846	99.846	99.843	99.843	99.843	99.843	99.843	99.843
hCoV-19/Netherlands/NoordBrabant_22/2020|EPI_ISL_414531 translation	100	98.943	99.1	99.25	99.322	99.472	99.547	99.55	99.543	99.55	99.547	99.55	99.622	99.607	99.622	99.622	99.618	99.686	99.7	99.764	99.764	99.775	99.771	99.771	99.843	99.843	99.85	99.846	99.85	99.843	99.843	99.846	99.843	99.843	99.85	99.85	99.85	99.85	99.846	99.846	99.843	99.846	99.846	99.843	99.843	99.843	99.843	99.843	99.843
hCoV-19/Netherlands/NoordBrabant_23/2020|EPI_ISL_414532 translation	100	98.943	99.1	99.25	99.322	99.472	99.547	99.55	99.543	99.55	99.547	99.55	99.622	99.607	99.622	99.622	99.618	99.686	99.7	99.764	99.764	99.775	99.771	99.771	99.843	99.843	99.85	99.846	99.85	99.843	99.843	99.846	99.843	99.843	99.85	99.85	99.85	99.85	99.846	99.846	99.843	99.846	99.846	99.843	99.843	99.843	99.843	99.843	99.843
hCoV-19/Netherlands/NoordBrabant_24/2020|EPI_ISL_414533 translation	100	98.943	99.1	99.25	99.322	99.472	99.547	99.55	99.543	99.55	99.547	99.55	99.622	99.607	99.622	99.622	99.618	99.686	99.7	99.764	99.764	99.775	99.771	99.771	99.843	99.843	99.85	99.846	99.85	99.843	99.843	99.846	99.843	99.843	99.85	99.85	99.85	99.85	99.846	99.846	99.843	99.846	99.846	99.843	99.843	99.843	99.843	99.843	99.843
hCoV-19/Netherlands/NoordBrabant_25/2020|EPI_ISL_414534 translation	100	98.943	99.1	99.25	99.322	99.472	99.547	99.55	99.543	99.55	99.547	99.55	99.622	99.607	99.622	99.622	99.618	99.686	99.7	99.764	99.764	99.775	99.771	99.771	99.843	99.843	99.85	99.846	99.85	99.843	99.843	99.846	99.843	99.843	99.85	99.85	99.85	99.85	99.846	99.846	99.843	99.846	99.846	99.843	99.843	99.843	99.843	99.843	99.843
hCoV-19/Netherlands/NoordBrabant_27/2020|EPI_ISL_414536 translation	100	98.943	99.1	99.25	99.322	99.472	99.547	99.55	99.543	99.55	99.547	99.55	99.622	99.607	99.622	99.622	99.618	99.686	99.7	99.764	99.764	99.775	99.771	99.771	99.843	99.843	99.85	99.846	99.85	99.843	99.843	99.846	99.843	99.843	99.85	99.85	99.85	99.85	99.846	99.846	99.843	99.846	99.846	99.843	99.843	99.843	99.843	99.843	99.843
hCoV-19/Netherlands/NoordBrabant_28/2020|EPI_ISL_414537 translation	100	98.943	99.1	99.25	99.322	99.472	99.547	99.55	99.543	99.55	99.547	99.55	99.622	99.607	99.622	99.622	99.618	99.686	99.7	99.764	99.764	99.775	99.771	99.771	99.843	99.843	99.85	99.846	99.85	99.843	99.843	99.846	99.843	99.843	99.85	99.85	99.85	99.85	99.846	99.846	99.843	99.846	99.846	99.843	99.843	99.843	99.843	99.843	99.843
hCoV-19/Netherlands/NoordBrabant_30/2020|EPI_ISL_414539 translation	100	98.943	99.1	99.25	99.322	99.472	99.547	99.55	99.543	99.55	99.547	99.55	99.622	99.607	99.622	99.622	99.618	99.686	99.7	99.764	99.764	99.775	99.771	99.771	99.843	99.843	99.85	99.846	99.85	99.843	99.843	99.846	99.843	99.843	99.85	99.85	99.85	99.85	99.846	99.846	99.843	99.846	99.846	99.843	99.843	99.843	99.843	99.843	99.843
hCoV-19/Netherlands/NoordBrabant_31/2020|EPI_ISL_414540 translation	100	98.943	99.1	99.25	99.322	99.472	99.547	99.55	99.543	99.55	99.547	99.55	99.622	99.607	99.622	99.622	99.618	99.686	99.7	99.764	99.764	99.775	99.771	99.771	99.843	99.843	99.85	99.846	99.85	99.843	99.843	99.846	99.843	99.843	99.85	99.85	99.85	99.85	99.846	99.846	99.843	99.846	99.846	99.843	99.843	99.843	99.843	99.843	99.843
hCoV-19/Netherlands/NoordBrabant_32/2020|EPI_ISL_414541 translation	100	98.943	99.1	99.25	99.322	99.472	99.547	99.55	99.543	99.55	99.547	99.55	99.622	99.607	99.622	99.622	99.618	99.686	99.7	99.764	99.764	99.775	99.771	99.771	99.843	99.843	99.85	99.846	99.85	99.843	99.843	99.846	99.843	99.843	99.85	99.85	99.85	99.85	99.846	99.846	99.843	99.846	99.846	99.843	99.843	99.843	99.843	99.843	99.843
hCoV-19/Netherlands/NoordBrabant_33/2020|EPI_ISL_414542 translation	100	98.943	99.1	99.25	99.322	99.472	99.547	99.55	99.543	99.55	99.547	99.55	99.622	99.607	99.622	99.622	99.618	99.686	99.7	99.764	99.764	99.775	99.771	99.771	99.843	99.843	99.85	99.846	99.85	99.843	99.843	99.846	99.843	99.843	99.85	99.85	99.85	99.85	99.846	99.846	99.843	99.846	99.846	99.843	99.843	99.843	99.843	99.843	99.843
hCoV-19/Netherlands/NoordBrabant_34/2020|EPI_ISL_414543 translation	100	98.943	99.1	99.25	99.322	99.472	99.547	99.55	99.543	99.55	99.547	99.55	99.622	99.607	99.622	99.622	99.618	99.686	99.7	99.764	99.764	99.775	99.771	99.771	99.843	99.843	99.85	99.846	99.85	99.843	99.843	99.846	99.843	99.843	99.85	99.85	99.85	99.85	99.846	99.846	99.843	99.846	99.846	99.843	99.843	99.843	99.843	99.843	99.843
hCoV-19/Netherlands/NoordBrabant_35/2020|EPI_ISL_414544 translation	100	98.943	99.1	99.25	99.322	99.472	99.547	99.55	99.543	99.55	99.547	99.55	99.622	99.607	99.622	99.622	99.618	99.686	99.7	99.764	99.764	99.775	99.771	99.771	99.843	99.843	99.85	99.846	99.85	99.843	99.843	99.846	99.843	99.843	99.85	99.85	99.85	99.85	99.846	99.846	99.843	99.846	99.846	99.843	99.843	99.843	99.843	99.843	99.843
hCoV-19/Netherlands/NoordBrabant_5/2020|EPI_ISL_414430 translation	100	98.943	99.1	99.25	99.322	99.472	99.547	99.55	99.543	99.55	99.547	99.55	99.622	99.607	99.622	99.622	99.618	99.686	99.7	99.764	99.764	99.775	99.771	99.771	99.843	99.843	99.85	99.846	99.85	99.843	99.843	99.846	99.843	99.843	99.85	99.85	99.85	99.85	99.846	99.846	99.843	99.846	99.846	99.843	99.843	99.843	99.843	99.843	99.843
hCoV-19/Netherlands/NoordBrabant_6/2020|EPI_ISL_414451 translation	100	98.943	99.1	99.25	99.322	99.472	99.547	99.55	99.543	99.55	99.547	99.55	99.622	99.607	99.622	99.622	99.618	99.686	99.7	99.764	99.764	99.775	99.771	99.771	99.843	99.843	99.85	99.846	99.85	99.843	99.843	99.846	99.843	99.843	99.85	99.85	99.85	99.85	99.846	99.846	99.843	99.846	99.846	99.843	99.843	99.843	99.843	99.843	99.843
hCoV-19/Netherlands/Utrecht/17/2020|EPI_ISL_415526 translation	100	98.943	99.1	99.25	99.322	99.472	99.547	99.55	99.543	99.55	99.547	99.55	99.622	99.607	99.622	99.622	99.618	99.686	99.7	99.764	99.764	99.775	99.771	99.771	99.843	99.843	99.85	99.846	99.85	99.843	99.843	99.846	99.843	99.843	99.85	99.85	99.85	99.85	99.846	99.846	99.843	99.846	99.846	99.843	99.843	99.843	99.843	99.843	99.843
hCoV-19/Netherlands/Utrecht/18/2020|EPI_ISL_415527 translation	100	98.943	99.1	99.25	99.322	99.472	99.547	99.55	99.543	99.55	99.547	99.55	99.622	99.607	99.622	99.622	99.618	99.686	99.7	99.764	99.764	99.775	99.771	99.771	99.843	99.843	99.85	99.846	99.85	99.843	99.843	99.846	99.843	99.843	99.85	99.85	99.85	99.85	99.846	99.846	99.843	99.846	99.846	99.843	99.843	99.843	99.843	99.843	99.843
hCoV-19/Netherlands/Utrecht/19/2020|EPI_ISL_415528 translation	100	98.943	99.1	99.25	99.322	99.472	99.547	99.55	99.543	99.55	99.547	99.55	99.622	99.607	99.622	99.622	99.618	99.686	99.7	99.764	99.764	99.775	99.771	99.771	99.843	99.843	99.85	99.846	99.85	99.843	99.843	99.846	99.843	99.843	99.85	99.85	99.85	99.85	99.846	99.846	99.843	99.846	99.846	99.843	99.843	99.843	99.843	99.843	99.843
hCoV-19/Netherlands/Utrecht_12/2020|EPI_ISL_414462 translation	100	98.943	99.1	99.25	99.322	99.472	99.547	99.55	99.543	99.55	99.547	99.55	99.622	99.607	99.622	99.622	99.618	99.686	99.7	99.764	99.764	99.775	99.771	99.771	99.843	99.843	99.85	99.846	99.85	99.843	99.843	99.846	99.843	99.843	99.85	99.85	99.85	99.85	99.846	99.846	99.843	99.846	99.846	99.843	99.843	99.843	99.843	99.843	99.843
hCoV-19/Netherlands/Utrecht_12/2020|EPI_ISL_414551 translation	100	98.943	99.1	99.25	99.322	99.472	99.547	99.55	99.543	99.55	99.547	99.55	99.622	99.607	99.622	99.622	99.618	99.686	99.7	99.764	99.764	99.775	99.771	99.771	99.843	99.843	99.85	99.846	99.85	99.843	99.843	99.846	99.843	99.843	99.85	99.85	99.85	99.85	99.846	99.846	99.843	99.846	99.846	99.843	99.843	99.843	99.843	99.843	99.843
hCoV-19/Netherlands/Utrecht_16/2020|EPI_ISL_414555 translation	100	98.943	99.1	99.25	99.322	99.472	99.547	99.55	99.543	99.55	99.547	99.55	99.622	99.607	99.622	99.622	99.618	99.686	99.7	99.764	99.764	99.775	99.771	99.771	99.843	99.843	99.85	99.846	99.85	99.843	99.843	99.846	99.843	99.843	99.85	99.85	99.85	99.85	99.846	99.846	99.843	99.846	99.846	99.843	99.843	99.843	99.843	99.843	99.843
hCoV-19/Netherlands/ZuidHolland_16/2020|EPI_ISL_414558 translation	100	98.943	99.1	99.25	99.322	99.472	99.547	99.55	99.543	99.55	99.547	99.55	99.622	99.607	99.622	99.622	99.618	99.686	99.7	99.764	99.764	99.775	99.771	99.771	99.843	99.843	99.85	99.846	99.85	99.843	99.843	99.846	99.843	99.843	99.85	99.85	99.85	99.85	99.846	99.846	99.843	99.846	99.846	99.843	99.843	99.843	99.843	99.843	99.843
hCoV-19/Netherlands/ZuidHolland_21/2020|EPI_ISL_414563 translation	100	98.943	99.1	99.25	99.322	99.472	99.547	99.55	99.543	99.55	99.547	99.55	99.622	99.607	99.622	99.622	99.618	99.686	99.7	99.764	99.764	99.775	99.771	99.771	99.843	99.843	99.85	99.846	99.85	99.843	99.843	99.846	99.843	99.843	99.85	99.85	99.85	99.85	99.846	99.846	99.843	99.846	99.846	99.843	99.843	99.843	99.843	99.843	99.843
hCoV-19/Netherlands/ZuidHolland_8/2020|EPI_ISL_414468 translation	100	98.943	99.1	99.25	99.322	99.472	99.547	99.55	99.543	99.55	99.547	99.55	99.622	99.607	99.622	99.622	99.618	99.686	99.7	99.764	99.764	99.775	99.771	99.771	99.843	99.843	99.85	99.846	99.85	99.843	99.843	99.846	99.843	99.843	99.85	99.85	99.85	99.85	99.846	99.846	99.843	99.846	99.846	99.843	99.843	99.843	99.843	99.843	99.843
hCoV-19/Shandong/LY003/2020|EPI_ISL_414936 translation	100	98.943	99.1	99.25	99.322	99.472	99.547	99.55	99.543	99.55	99.547	99.55	99.622	99.607	99.622	99.622	99.618	99.686	99.7	99.764	99.764	99.775	99.771	99.771	99.843	99.843	99.85	99.846	99.85	99.843	99.843	99.846	99.843	99.843	99.85	99.85	99.85	99.85	99.846	99.846	99.843	99.846	99.846	99.843	99.843	99.843	99.843	99.843	99.843
hCoV-19/Shandong/LY004/2020|EPI_ISL_414937 translation	100	98.943	99.1	99.25	99.322	99.472	99.547	99.55	99.543	99.55	99.547	99.55	99.622	99.607	99.622	99.622	99.618	99.686	99.7	99.764	99.764	99.775	99.771	99.771	99.843	99.843	99.85	99.846	99.85	99.843	99.843	99.846	99.843	99.843	99.85	99.85	99.85	99.85	99.846	99.846	99.843	99.846	99.846	99.843	99.843	99.843	99.843	99.843	99.843
hCoV-19/Shandong/LY005/2020|EPI_ISL_414938 translation	100	98.943	99.1	99.25	99.322	99.472	99.547	99.55	99.543	99.55	99.547	99.55	99.622	99.607	99.622	99.622	99.618	99.686	99.7	99.764	99.764	99.775	99.771	99.771	99.843	99.843	99.85	99.846	99.85	99.843	99.843	99.846	99.843	99.843	99.85	99.85	99.85	99.85	99.846	99.846	99.843	99.846	99.846	99.843	99.843	99.843	99.843	99.843	99.843
hCoV-19/Shandong/LY006/2020|EPI_ISL_414939 translation	100	98.943	99.1	99.25	99.322	99.472	99.547	99.55	99.543	99.55	99.547	99.55	99.622	99.607	99.622	99.622	99.618	99.686	99.7	99.764	99.764	99.775	99.771	99.771	99.843	99.843	99.85	99.846	99.85	99.843	99.843	99.846	99.843	99.843	99.85	99.85	99.85	99.85	99.846	99.846	99.843	99.846	99.846	99.843	99.843	99.843	99.843	99.843	99.843
hCoV-19/Shandong/LY007/2020|EPI_ISL_414940 translation	100	98.943	99.1	99.25	99.322	99.472	99.547	99.55	99.543	99.55	99.547	99.55	99.622	99.607	99.622	99.622	99.618	99.686	99.7	99.764	99.764	99.775	99.771	99.771	99.843	99.843	99.85	99.846	99.85	99.843	99.843	99.846	99.843	99.843	99.85	99.85	99.85	99.85	99.846	99.846	99.843	99.846	99.846	99.843	99.843	99.843	99.843	99.843	99.843
hCoV-19/Shandong/LY008/2020|EPI_ISL_414941 translation	100	98.943	99.1	99.25	99.322	99.472	99.547	99.55	99.543	99.55	99.547	99.55	99.622	99.607	99.622	99.622	99.618	99.686	99.7	99.764	99.764	99.775	99.771	99.771	99.843	99.843	99.85	99.846	99.85	99.843	99.843	99.846	99.843	99.843	99.85	99.85	99.85	99.85	99.846	99.846	99.843	99.846	99.846	99.843	99.843	99.843	99.843	99.843	99.843
hCoV-19/Shanghai/SH01/2020|EPI_ISL_414510 translation	100	98.943	99.1	99.25	99.322	99.472	99.547	99.55	99.543	99.55	99.547	99.55	99.622	99.607	99.622	99.622	99.618	99.686	99.7	99.764	99.764	99.775	99.771	99.771	99.843	99.843	99.85	99.846	99.85	99.843	99.843	99.846	99.843	99.843	99.85	99.85	99.85	99.85	99.846	99.846	99.843	99.846	99.846	99.843	99.843	99.843	99.843	99.843	99.843
hCoV-19/Singapore/13/2020|EPI_ISL_414379 translation	100	98.943	99.1	99.25	99.322	99.472	99.547	99.55	99.543	99.55	99.547	99.55	99.622	99.607	99.622	99.622	99.618	99.686	99.7	99.764	99.764	99.775	99.771	99.771	99.843	99.843	99.85	99.846	99.85	99.843	99.843	99.846	99.843	99.843	99.85	99.85	99.85	99.85	99.846	99.846	99.843	99.846	99.846	99.843	99.843	99.843	99.843	99.843	99.843
hCoV-19/Singapore/14/2020|EPI_ISL_414380 translation	100	98.943	99.1	99.25	99.322	99.472	99.547	99.55	99.543	99.55	99.547	99.55	99.622	99.607	99.622	99.622	99.618	99.686	99.7	99.764	99.764	99.775	99.771	99.771	99.843	99.843	99.85	99.846	99.85	99.843	99.843	99.846	99.843	99.843	99.85	99.85	99.85	99.85	99.846	99.846	99.843	99.846	99.846	99.843	99.843	99.843	99.843	99.843	99.843
hCoV-19/USA/CA-CDPH-UC6/2020|EPI_ISL_413924 translation	100	98.943	99.1	99.25	99.322	99.472	99.547	99.55	99.543	99.55	99.547	99.55	99.622	99.607	99.622	99.622	99.618	99.686	99.7	99.764	99.764	99.775	99.771	99.771	99.843	99.843	99.85	99.846	99.85	99.843	99.843	99.846	99.843	99.843	99.85	99.85	99.85	99.85	99.846	99.846	99.843	99.846	99.846	99.843	99.843	99.843	99.843	99.843	99.843
hCoV-19/USA/CA-CDPH-UC7/2020|EPI_ISL_413925 translation	100	98.943	99.1	99.25	99.322	99.472	99.547	99.55	99.543	99.55	99.547	99.55	99.622	99.607	99.622	99.622	99.618	99.686	99.7	99.764	99.764	99.775	99.771	99.771	99.843	99.843	99.85	99.846	99.85	99.843	99.843	99.846	99.843	99.843	99.85	99.85	99.85	99.85	99.846	99.846	99.843	99.846	99.846	99.843	99.843	99.843	99.843	99.843	99.843
hCoV-19/USA/CA-CDPH-UC9/2020|EPI_ISL_413928 translation	100	98.943	99.1	99.25	99.322	99.472	99.547	99.55	99.543	99.55	99.547	99.55	99.622	99.607	99.622	99.622	99.618	99.686	99.7	99.764	99.764	99.775	99.771	99.771	99.843	99.843	99.85	99.846	99.85	99.843	99.843	99.846	99.843	99.843	99.85	99.85	99.85	99.85	99.846	99.846	99.843	99.846	99.846	99.843	99.843	99.843	99.843	99.843	99.843
hCoV-19/USA/CruiseA-19/2020|EPI_ISL_414479 translation	100	98.943	99.1	99.25	99.322	99.472	99.547	99.55	99.543	99.55	99.547	99.55	99.622	99.607	99.622	99.622	99.618	99.686	99.7	99.764	99.764	99.775	99.771	99.771	99.843	99.843	99.85	99.846	99.85	99.843	99.843	99.846	99.843	99.843	99.85	99.85	99.85	99.85	99.846	99.846	99.843	99.846	99.846	99.843	99.843	99.843	99.843	99.843	99.843
hCoV-19/USA/CruiseA-21/2020|EPI_ISL_414480 translation	100	98.943	99.1	99.25	99.322	99.472	99.547	99.55	99.543	99.55	99.547	99.55	99.622	99.607	99.622	99.622	99.618	99.686	99.7	99.764	99.764	99.775	99.771	99.771	99.843	99.843	99.85	99.846	99.85	99.843	99.843	99.846	99.843	99.843	99.85	99.85	99.85	99.85	99.846	99.846	99.843	99.846	99.846	99.843	99.843	99.843	99.843	99.843	99.843
hCoV-19/USA/CruiseA-22/2020|EPI_ISL_414481 translation	100	98.943	99.1	99.25	99.322	99.472	99.547	99.55	99.543	99.55	99.547	99.55	99.622	99.607	99.622	99.622	99.618	99.686	99.7	99.764	99.764	99.775	99.771	99.771	99.843	99.843	99.85	99.846	99.85	99.843	99.843	99.846	99.843	99.843	99.85	99.85	99.85	99.85	99.846	99.846	99.843	99.846	99.846	99.843	99.843	99.843	99.843	99.843	99.843
hCoV-19/USA/CruiseA-24/2020|EPI_ISL_414483 translation	100	98.943	99.1	99.25	99.322	99.472	99.547	99.55	99.543	99.55	99.547	99.55	99.622	99.607	99.622	99.622	99.618	99.686	99.7	99.764	99.764	99.775	99.771	99.771	99.843	99.843	99.85	99.846	99.85	99.843	99.843	99.846	99.843	99.843	99.85	99.85	99.85	99.85	99.846	99.846	99.843	99.846	99.846	99.843	99.843	99.843	99.843	99.843	99.843
hCoV-19/USA/CruiseA-25/2020|EPI_ISL_414484 translation	100	98.943	99.1	99.25	99.322	99.472	99.547	99.55	99.543	99.55	99.547	99.55	99.622	99.607	99.622	99.622	99.618	99.686	99.7	99.764	99.764	99.775	99.771	99.771	99.843	99.843	99.85	99.846	99.85	99.843	99.843	99.846	99.843	99.843	99.85	99.85	99.85	99.85	99.846	99.846	99.843	99.846	99.846	99.843	99.843	99.843	99.843	99.843	99.843
hCoV-19/USA/CruiseA-26/2020|EPI_ISL_414485 translation	100	98.943	99.1	99.25	99.322	99.472	99.547	99.55	99.543	99.55	99.547	99.55	99.622	99.607	99.622	99.622	99.618	99.686	99.7	99.764	99.764	99.775	99.771	99.771	99.843	99.843	99.85	99.846	99.85	99.843	99.843	99.846	99.843	99.843	99.85	99.85	99.85	99.85	99.846	99.846	99.843	99.846	99.846	99.843	99.843	99.843	99.843	99.843	99.843
hCoV-19/USA/MN1-MDH1/2020|EPI_ISL_414588 translation	100	98.943	99.1	99.25	99.322	99.472	99.547	99.55	99.543	99.55	99.547	99.55	99.622	99.607	99.622	99.622	99.618	99.686	99.7	99.764	99.764	99.775	99.771	99.771	99.843	99.843	99.85	99.846	99.85	99.843	99.843	99.846	99.843	99.843	99.85	99.85	99.85	99.85	99.846	99.846	99.843	99.846	99.846	99.843	99.843	99.843	99.843	99.843	99.843
hCoV-19/USA/MN2-MDH2/2020|EPI_ISL_414589 translation	100	98.943	99.1	99.25	99.322	99.472	99.547	99.55	99.543	99.55	99.547	99.55	99.622	99.607	99.622	99.622	99.618	99.686	99.7	99.764	99.764	99.775	99.771	99.771	99.843	99.843	99.85	99.846	99.85	99.843	99.843	99.846	99.843	99.843	99.85	99.85	99.85	99.85	99.846	99.846	99.843	99.846	99.846	99.843	99.843	99.843	99.843	99.843	99.843
hCoV-19/USA/MN3-MDH3/2020|EPI_ISL_414590 translation	100	98.943	99.1	99.25	99.322	99.472	99.547	99.55	99.543	99.55	99.547	99.55	99.622	99.607	99.622	99.622	99.618	99.686	99.7	99.764	99.764	99.775	99.771	99.771	99.843	99.843	99.85	99.846	99.85	99.843	99.843	99.846	99.843	99.843	99.85	99.85	99.85	99.85	99.846	99.846	99.843	99.846	99.846	99.843	99.843	99.843	99.843	99.843	99.843
hCoV-19/USA/NY1-PV08001/2020|EPI_ISL_414476 translation	100	98.943	99.1	99.25	99.322	99.472	99.547	99.55	99.543	99.55	99.547	99.55	99.622	99.607	99.622	99.622	99.618	99.686	99.7	99.764	99.764	99.775	99.771	99.771	99.843	99.843	99.85	99.846	99.85	99.843	99.843	99.846	99.843	99.843	99.85	99.85	99.85	99.85	99.846	99.846	99.843	99.846	99.846	99.843	99.843	99.843	99.843	99.843	99.843
hCoV-19/USA/NY2-PV08100/2020|EPI_ISL_415151 translation	100	98.943	99.1	99.25	99.322	99.472	99.547	99.55	99.543	99.55	99.547	99.55	99.622	99.607	99.622	99.622	99.618	99.686	99.7	99.764	99.764	99.775	99.771	99.771	99.843	99.843	99.85	99.846	99.85	99.843	99.843	99.846	99.843	99.843	99.85	99.85	99.85	99.85	99.846	99.846	99.843	99.846	99.846	99.843	99.843	99.843	99.843	99.843	99.843
hCoV-19/USA/UC-CDPH-UC11/2020|EPI_ISL_413931 translation	100	98.943	99.1	99.25	99.322	99.472	99.547	99.55	99.543	99.55	99.547	99.55	99.622	99.607	99.622	99.622	99.618	99.686	99.7	99.764	99.764	99.775	99.771	99.771	99.843	99.843	99.85	99.846	99.85	99.843	99.843	99.846	99.843	99.843	99.85	99.85	99.85	99.85	99.846	99.846	99.843	99.846	99.846	99.843	99.843	99.843	99.843	99.843	99.843
hCoV-19/USA/UPHL-01/2020|EPI_ISL_415539 translation	100	98.943	99.1	99.25	99.322	99.472	99.547	99.55	99.543	99.55	99.547	99.55	99.622	99.607	99.622	99.622	99.618	99.686	99.7	99.764	99.764	99.775	99.771	99.771	99.843	99.843	99.85	99.846	99.85	99.843	99.843	99.846	99.843	99.843	99.85	99.85	99.85	99.85	99.846	99.846	99.843	99.846	99.846	99.843	99.843	99.843	99.843	99.843	99.843
hCoV-19/USA/UPHL-03/2020|EPI_ISL_415541 translation	100	98.943	99.1	99.25	99.322	99.472	99.547	99.55	99.543	99.55	99.547	99.55	99.622	99.607	99.622	99.622	99.618	99.686	99.7	99.764	99.764	99.775	99.771	99.771	99.843	99.843	99.85	99.846	99.85	99.843	99.843	99.846	99.843	99.843	99.85	99.85	99.85	99.85	99.846	99.846	99.843	99.846	99.846	99.843	99.843	99.843	99.843	99.843	99.843
hCoV-19/USA/UPHL-04/2020|EPI_ISL_415542 translation	100	98.943	99.1	99.25	99.322	99.472	99.547	99.55	99.543	99.55	99.547	99.55	99.622	99.607	99.622	99.622	99.618	99.686	99.7	99.764	99.764	99.775	99.771	99.771	99.843	99.843	99.85	99.846	99.85	99.843	99.843	99.846	99.843	99.843	99.85	99.85	99.85	99.85	99.846	99.846	99.843	99.846	99.846	99.843	99.843	99.843	99.843	99.843	99.843
hCoV-19/USA/WA-UW15/2020|EPI_ISL_414363 translation	100	98.943	99.1	99.25	99.322	99.472	99.547	99.55	99.543	99.55	99.547	99.55	99.622	99.607	99.622	99.622	99.618	99.686	99.7	99.764	99.764	99.775	99.771	99.771	99.843	99.843	99.85	99.846	99.85	99.843	99.843	99.846	99.843	99.843	99.85	99.85	99.85	99.85	99.846	99.846	99.843	99.846	99.846	99.843	99.843	99.843	99.843	99.843	99.843
hCoV-19/USA/WA-UW16/2020|EPI_ISL_414364 translation	100	98.943	99.1	99.25	99.322	99.472	99.547	99.55	99.543	99.55	99.547	99.55	99.622	99.607	99.622	99.622	99.618	99.686	99.7	99.764	99.764	99.775	99.771	99.771	99.843	99.843	99.85	99.846	99.85	99.843	99.843	99.846	99.843	99.843	99.85	99.85	99.85	99.85	99.846	99.846	99.843	99.846	99.846	99.843	99.843	99.843	99.843	99.843	99.843
hCoV-19/USA/WA-UW17/2020|EPI_ISL_414365 translation	100	98.943	99.1	99.25	99.322	99.472	99.547	99.55	99.543	99.55	99.547	99.55	99.622	99.607	99.622	99.622	99.618	99.686	99.7	99.764	99.764	99.775	99.771	99.771	99.843	99.843	99.85	99.846	99.85	99.843	99.843	99.846	99.843	99.843	99.85	99.85	99.85	99.85	99.846	99.846	99.843	99.846	99.846	99.843	99.843	99.843	99.843	99.843	99.843
hCoV-19/USA/WA-UW18/2020|EPI_ISL_414366 translation	100	98.943	99.1	99.25	99.322	99.472	99.547	99.55	99.543	99.55	99.547	99.55	99.622	99.607	99.622	99.622	99.618	99.686	99.7	99.764	99.764	99.775	99.771	99.771	99.843	99.843	99.85	99.846	99.85	99.843	99.843	99.846	99.843	99.843	99.85	99.85	99.85	99.85	99.846	99.846	99.843	99.846	99.846	99.843	99.843	99.843	99.843	99.843	99.843
hCoV-19/USA/WA-UW19/2020|EPI_ISL_414367 translation	100	98.943	99.1	99.25	99.322	99.472	99.547	99.55	99.543	99.55	99.547	99.55	99.622	99.607	99.622	99.622	99.618	99.686	99.7	99.764	99.764	99.775	99.771	99.771	99.843	99.843	99.85	99.846	99.85	99.843	99.843	99.846	99.843	99.843	99.85	99.85	99.85	99.85	99.846	99.846	99.843	99.846	99.846	99.843	99.843	99.843	99.843	99.843	99.843
hCoV-19/USA/WA-UW20/2020|EPI_ISL_414368 translation	100	98.943	99.1	99.25	99.322	99.472	99.547	99.55	99.543	99.55	99.547	99.55	99.622	99.607	99.622	99.622	99.618	99.686	99.7	99.764	99.764	99.775	99.771	99.771	99.843	99.843	99.85	99.846	99.85	99.843	99.843	99.846	99.843	99.843	99.85	99.85	99.85	99.85	99.846	99.846	99.843	99.846	99.846	99.843	99.843	99.843	99.843	99.843	99.843
hCoV-19/USA/WA-UW21/2020|EPI_ISL_414369 translation	100	98.943	99.1	99.25	99.322	99.472	99.547	99.55	99.543	99.55	99.547	99.55	99.622	99.607	99.622	99.622	99.618	99.686	99.7	99.764	99.764	99.775	99.771	99.771	99.843	99.843	99.85	99.846	99.85	99.843	99.843	99.846	99.843	99.843	99.85	99.85	99.85	99.85	99.846	99.846	99.843	99.846	99.846	99.843	99.843	99.843	99.843	99.843	99.843
hCoV-19/USA/WA-UW22/2020|EPI_ISL_414591 translation	100	98.943	99.1	99.25	99.322	99.472	99.547	99.55	99.543	99.55	99.547	99.55	99.622	99.607	99.622	99.622	99.618	99.686	99.7	99.764	99.764	99.775	99.771	99.771	99.843	99.843	99.85	99.846	99.85	99.843	99.843	99.846	99.843	99.843	99.85	99.85	99.85	99.85	99.846	99.846	99.843	99.846	99.846	99.843	99.843	99.843	99.843	99.843	99.843
hCoV-19/USA/WA-UW23/2020|EPI_ISL_414592 translation	100	98.943	99.1	99.25	99.322	99.472	99.547	99.55	99.543	99.55	99.547	99.55	99.622	99.607	99.622	99.622	99.618	99.686	99.7	99.764	99.764	99.775	99.771	99.771	99.843	99.843	99.85	99.846	99.85	99.843	99.843	99.846	99.843	99.843	99.85	99.85	99.85	99.85	99.846	99.846	99.843	99.846	99.846	99.843	99.843	99.843	99.843	99.843	99.843
hCoV-19/USA/WA-UW24/2020|EPI_ISL_414593 translation	100	98.943	99.1	99.25	99.322	99.472	99.547	99.55	99.543	99.55	99.547	99.55	99.622	99.607	99.622	99.622	99.618	99.686	99.7	99.764	99.764	99.775	99.771	99.771	99.843	99.843	99.85	99.846	99.85	99.843	99.843	99.846	99.843	99.843	99.85	99.85	99.85	99.85	99.846	99.846	99.843	99.846	99.846	99.843	99.843	99.843	99.843	99.843	99.843
hCoV-19/USA/WA-UW26/2020|EPI_ISL_414595 translation	100	98.943	99.1	99.25	99.322	99.472	99.547	99.55	99.543	99.55	99.547	99.55	99.622	99.607	99.622	99.622	99.618	99.686	99.7	99.764	99.764	99.775	99.771	99.771	99.843	99.843	99.85	99.846	99.85	99.843	99.843	99.846	99.843	99.843	99.85	99.85	99.85	99.85	99.846	99.846	99.843	99.846	99.846	99.843	99.843	99.843	99.843	99.843	99.843
hCoV-19/USA/WA-UW27/2020|EPI_ISL_414596 translation	100	98.943	99.1	99.25	99.322	99.472	99.547	99.55	99.543	99.55	99.547	99.55	99.622	99.607	99.622	99.622	99.618	99.686	99.7	99.764	99.764	99.775	99.771	99.771	99.843	99.843	99.85	99.846	99.85	99.843	99.843	99.846	99.843	99.843	99.85	99.85	99.85	99.85	99.846	99.846	99.843	99.846	99.846	99.843	99.843	99.843	99.843	99.843	99.843
hCoV-19/USA/WA-UW28/2020|EPI_ISL_414597 translation	100	98.943	99.1	99.25	99.322	99.472	99.547	99.55	99.543	99.55	99.547	99.55	99.622	99.607	99.622	99.622	99.618	99.686	99.7	99.764	99.764	99.775	99.771	99.771	99.843	99.843	99.85	99.846	99.85	99.843	99.843	99.846	99.843	99.843	99.85	99.85	99.85	99.85	99.846	99.846	99.843	99.846	99.846	99.843	99.843	99.843	99.843	99.843	99.843
hCoV-19/USA/WA-UW30/2020|EPI_ISL_414617 translation	100	98.943	99.1	99.25	99.322	99.472	99.547	99.55	99.543	99.55	99.547	99.55	99.622	99.607	99.622	99.622	99.618	99.686	99.7	99.764	99.764	99.775	99.771	99.771	99.843	99.843	99.85	99.846	99.85	99.843	99.843	99.846	99.843	99.843	99.85	99.85	99.85	99.85	99.846	99.846	99.843	99.846	99.846	99.843	99.843	99.843	99.843	99.843	99.843
hCoV-19/USA/WA-UW32/2020|EPI_ISL_414619 translation	100	98.943	99.1	99.25	99.322	99.472	99.547	99.55	99.543	99.55	99.547	99.55	99.622	99.607	99.622	99.622	99.618	99.686	99.7	99.764	99.764	99.775	99.771	99.771	99.843	99.843	99.85	99.846	99.85	99.843	99.843	99.846	99.843	99.843	99.85	99.85	99.85	99.85	99.846	99.846	99.843	99.846	99.846	99.843	99.843	99.843	99.843	99.843	99.843
hCoV-19/USA/WA-UW33/2020|EPI_ISL_414620 translation	100	98.943	99.1	99.25	99.322	99.472	99.547	99.55	99.543	99.55	99.547	99.55	99.622	99.607	99.622	99.622	99.618	99.686	99.7	99.764	99.764	99.775	99.771	99.771	99.843	99.843	99.85	99.846	99.85	99.843	99.843	99.846	99.843	99.843	99.85	99.85	99.85	99.85	99.846	99.846	99.843	99.846	99.846	99.843	99.843	99.843	99.843	99.843	99.843
hCoV-19/USA/WA-UW34/2020|EPI_ISL_414621 translation	100	98.943	99.1	99.25	99.322	99.472	99.547	99.55	99.543	99.55	99.547	99.55	99.622	99.607	99.622	99.622	99.618	99.686	99.7	99.764	99.764	99.775	99.771	99.771	99.843	99.843	99.85	99.846	99.85	99.843	99.843	99.846	99.843	99.843	99.85	99.85	99.85	99.85	99.846	99.846	99.843	99.846	99.846	99.843	99.843	99.843	99.843	99.843	99.843
hCoV-19/USA/WA-UW35/2020|EPI_ISL_414622 translation	100	98.943	99.1	99.25	99.322	99.472	99.547	99.55	99.543	99.55	99.547	99.55	99.622	99.607	99.622	99.622	99.618	99.686	99.7	99.764	99.764	99.775	99.771	99.771	99.843	99.843	99.85	99.846	99.85	99.843	99.843	99.846	99.843	99.843	99.85	99.85	99.85	99.85	99.846	99.846	99.843	99.846	99.846	99.843	99.843	99.843	99.843	99.843	99.843
hCoV-19/USA/WA-UW41/2020|EPI_ISL_415606 translation	100	98.943	99.1	99.25	99.322	99.472	99.547	99.55	99.543	99.55	99.547	99.55	99.622	99.607	99.622	99.622	99.618	99.686	99.7	99.764	99.764	99.775	99.771	99.771	99.843	99.843	99.85	99.846	99.85	99.843	99.843	99.846	99.843	99.843	99.85	99.85	99.85	99.85	99.846	99.846	99.843	99.846	99.846	99.843	99.843	99.843	99.843	99.843	99.843
hCoV-19/USA/WA-UW42/2020|EPI_ISL_415607 translation	100	98.943	99.1	99.25	99.322	99.472	99.547	99.55	99.543	99.55	99.547	99.55	99.622	99.607	99.622	99.622	99.618	99.686	99.7	99.764	99.764	99.775	99.771	99.771	99.843	99.843	99.85	99.846	99.85	99.843	99.843	99.846	99.843	99.843	99.85	99.85	99.85	99.85	99.846	99.846	99.843	99.846	99.846	99.843	99.843	99.843	99.843	99.843	99.843
hCoV-19/USA/WA-UW43/2020|EPI_ISL_415608 translation	100	98.943	99.1	99.25	99.322	99.472	99.547	99.55	99.543	99.55	99.547	99.55	99.622	99.607	99.622	99.622	99.618	99.686	99.7	99.764	99.764	99.775	99.771	99.771	99.843	99.843	99.85	99.846	99.85	99.843	99.843	99.846	99.843	99.843	99.85	99.85	99.85	99.85	99.846	99.846	99.843	99.846	99.846	99.843	99.843	99.843	99.843	99.843	99.843
hCoV-19/USA/WA-UW44/2020|EPI_ISL_415609 translation	100	98.943	99.1	99.25	99.322	99.472	99.547	99.55	99.543	99.55	99.547	99.55	99.622	99.607	99.622	99.622	99.618	99.686	99.7	99.764	99.764	99.775	99.771	99.771	99.843	99.843	99.85	99.846	99.85	99.843	99.843	99.846	99.843	99.843	99.85	99.85	99.85	99.85	99.846	99.846	99.843	99.846	99.846	99.843	99.843	99.843	99.843	99.843	99.843
hCoV-19/USA/WA-UW45/2020|EPI_ISL_415610 translation	100	98.943	99.1	99.25	99.322	99.472	99.547	99.55	99.543	99.55	99.547	99.55	99.622	99.607	99.622	99.622	99.618	99.686	99.7	99.764	99.764	99.775	99.771	99.771	99.843	99.843	99.85	99.846	99.85	99.843	99.843	99.846	99.843	99.843	99.85	99.85	99.85	99.85	99.846	99.846	99.843	99.846	99.846	99.843	99.843	99.843	99.843	99.843	99.843
hCoV-19/USA/WA-UW46/2020|EPI_ISL_415611 translation	100	98.943	99.1	99.25	99.322	99.472	99.547	99.55	99.543	99.55	99.547	99.55	99.622	99.607	99.622	99.622	99.618	99.686	99.7	99.764	99.764	99.775	99.771	99.771	99.843	99.843	99.85	99.846	99.85	99.843	99.843	99.846	99.843	99.843	99.85	99.85	99.85	99.85	99.846	99.846	99.843	99.846	99.846	99.843	99.843	99.843	99.843	99.843	99.843
hCoV-19/USA/WA-UW47/2020|EPI_ISL_415612 translation	100	98.943	99.1	99.25	99.322	99.472	99.547	99.55	99.543	99.55	99.547	99.55	99.622	99.607	99.622	99.622	99.618	99.686	99.7	99.764	99.764	99.775	99.771	99.771	99.843	99.843	99.85	99.846	99.85	99.843	99.843	99.846	99.843	99.843	99.85	99.85	99.85	99.85	99.846	99.846	99.843	99.846	99.846	99.843	99.843	99.843	99.843	99.843	99.843
hCoV-19/USA/WA-UW48/2020|EPI_ISL_415613 translation	100	98.943	99.1	99.25	99.322	99.472	99.547	99.55	99.543	99.55	99.547	99.55	99.622	99.607	99.622	99.622	99.618	99.686	99.7	99.764	99.764	99.775	99.771	99.771	99.843	99.843	99.85	99.846	99.85	99.843	99.843	99.846	99.843	99.843	99.85	99.85	99.85	99.85	99.846	99.846	99.843	99.846	99.846	99.843	99.843	99.843	99.843	99.843	99.843
hCoV-19/USA/WA-UW49/2020|EPI_ISL_415614 translation	100	98.943	99.1	99.25	99.322	99.472	99.547	99.55	99.543	99.55	99.547	99.55	99.622	99.607	99.622	99.622	99.618	99.686	99.7	99.764	99.764	99.775	99.771	99.771	99.843	99.843	99.85	99.846	99.85	99.843	99.843	99.846	99.843	99.843	99.85	99.85	99.85	99.85	99.846	99.846	99.843	99.846	99.846	99.843	99.843	99.843	99.843	99.843	99.843
hCoV-19/USA/WA-UW50/2020|EPI_ISL_415615 translation	100	98.943	99.1	99.25	99.322	99.472	99.547	99.55	99.543	99.55	99.547	99.55	99.622	99.607	99.622	99.622	99.618	99.686	99.7	99.764	99.764	99.775	99.771	99.771	99.843	99.843	99.85	99.846	99.85	99.843	99.843	99.846	99.843	99.843	99.85	99.85	99.85	99.85	99.846	99.846	99.843	99.846	99.846	99.843	99.843	99.843	99.843	99.843	99.843
hCoV-19/USA/WA-UW51/2020|EPI_ISL_415616 translation	100	98.943	99.1	99.25	99.322	99.472	99.547	99.55	99.543	99.55	99.547	99.55	99.622	99.607	99.622	99.622	99.618	99.686	99.7	99.764	99.764	99.775	99.771	99.771	99.843	99.843	99.85	99.846	99.85	99.843	99.843	99.846	99.843	99.843	99.85	99.85	99.85	99.85	99.846	99.846	99.843	99.846	99.846	99.843	99.843	99.843	99.843	99.843	99.843
hCoV-19/USA/WA-UW61/2020|EPI_ISL_415626 translation	100	98.943	99.1	99.25	99.322	99.472	99.547	99.55	99.543	99.55	99.547	99.55	99.622	99.607	99.622	99.622	99.618	99.686	99.7	99.764	99.764	99.775	99.771	99.771	99.843	99.843	99.85	99.846	99.85	99.843	99.843	99.846	99.843	99.843	99.85	99.85	99.85	99.85	99.846	99.846	99.843	99.846	99.846	99.843	99.843	99.843	99.843	99.843	99.843
hCoV-19/USA/WA-UW63/2020|EPI_ISL_415591 translation	100	98.943	99.1	99.25	99.322	99.472	99.547	99.55	99.543	99.55	99.547	99.55	99.622	99.607	99.622	99.622	99.618	99.686	99.7	99.764	99.764	99.775	99.771	99.771	99.843	99.843	99.85	99.846	99.85	99.843	99.843	99.846	99.843	99.843	99.85	99.85	99.85	99.85	99.846	99.846	99.843	99.846	99.846	99.843	99.843	99.843	99.843	99.843	99.843
hCoV-19/USA/WA-UW64/2020|EPI_ISL_415592 translation	100	98.943	99.1	99.25	99.322	99.472	99.547	99.55	99.543	99.55	99.547	99.55	99.622	99.607	99.622	99.622	99.618	99.686	99.7	99.764	99.764	99.775	99.771	99.771	99.843	99.843	99.85	99.846	99.85	99.843	99.843	99.846	99.843	99.843	99.85	99.85	99.85	99.85	99.846	99.846	99.843	99.846	99.846	99.843	99.843	99.843	99.843	99.843	99.843
hCoV-19/USA/WA-UW66/2020|EPI_ISL_415594 translation	100	98.943	99.1	99.25	99.322	99.472	99.547	99.55	99.543	99.55	99.547	99.55	99.622	99.607	99.622	99.622	99.618	99.686	99.7	99.764	99.764	99.775	99.771	99.771	99.843	99.843	99.85	99.846	99.85	99.843	99.843	99.846	99.843	99.843	99.85	99.85	99.85	99.85	99.846	99.846	99.843	99.846	99.846	99.843	99.843	99.843	99.843	99.843	99.843
hCoV-19/USA/WA-UW67/2020|EPI_ISL_415595 translation	100	98.943	99.1	99.25	99.322	99.472	99.547	99.55	99.543	99.55	99.547	99.55	99.622	99.607	99.622	99.622	99.618	99.686	99.7	99.764	99.764	99.775	99.771	99.771	99.843	99.843	99.85	99.846	99.85	99.843	99.843	99.846	99.843	99.843	99.85	99.85	99.85	99.85	99.846	99.846	99.843	99.846	99.846	99.843	99.843	99.843	99.843	99.843	99.843
hCoV-19/USA/WA-UW70/2020|EPI_ISL_415598 translation	100	98.943	99.1	99.25	99.322	99.472	99.547	99.55	99.543	99.55	99.547	99.55	99.622	99.607	99.622	99.622	99.618	99.686	99.7	99.764	99.764	99.775	99.771	99.771	99.843	99.843	99.85	99.846	99.85	99.843	99.843	99.846	99.843	99.843	99.85	99.85	99.85	99.85	99.846	99.846	99.843	99.846	99.846	99.843	99.843	99.843	99.843	99.843	99.843
hCoV-19/USA/WA-UW72/2020|EPI_ISL_415600 translation	100	98.943	99.1	99.25	99.322	99.472	99.547	99.55	99.543	99.55	99.547	99.55	99.622	99.607	99.622	99.622	99.618	99.686	99.7	99.764	99.764	99.775	99.771	99.771	99.843	99.843	99.85	99.846	99.85	99.843	99.843	99.846	99.843	99.843	99.85	99.85	99.85	99.85	99.846	99.846	99.843	99.846	99.846	99.843	99.843	99.843	99.843	99.843	99.843
hCoV-19/USA/WA-UW74/2020|EPI_ISL_415602 translation	100	98.943	99.1	99.25	99.322	99.472	99.547	99.55	99.543	99.55	99.547	99.55	99.622	99.607	99.622	99.622	99.618	99.686	99.7	99.764	99.764	99.775	99.771	99.771	99.843	99.843	99.85	99.846	99.85	99.843	99.843	99.846	99.843	99.843	99.85	99.85	99.85	99.85	99.846	99.846	99.843	99.846	99.846	99.843	99.843	99.843	99.843	99.843	99.843
hCoV-19/USA/WA-UW75/2020|EPI_ISL_415603 translation	100	98.943	99.1	99.25	99.322	99.472	99.547	99.55	99.543	99.55	99.547	99.55	99.622	99.607	99.622	99.622	99.618	99.686	99.7	99.764	99.764	99.775	99.771	99.771	99.843	99.843	99.85	99.846	99.85	99.843	99.843	99.846	99.843	99.843	99.85	99.85	99.85	99.85	99.846	99.846	99.843	99.846	99.846	99.843	99.843	99.843	99.843	99.843	99.843
hCoV-19/USA/WA-UW76/2020|EPI_ISL_415604 translation	100	98.943	99.1	99.25	99.322	99.472	99.547	99.55	99.543	99.55	99.547	99.55	99.622	99.607	99.622	99.622	99.618	99.686	99.7	99.764	99.764	99.775	99.771	99.771	99.843	99.843	99.85	99.846	99.85	99.843	99.843	99.846	99.843	99.843	99.85	99.85	99.85	99.85	99.846	99.846	99.843	99.846	99.846	99.843	99.843	99.843	99.843	99.843	99.843
hCov-19/Netherlands/Gelderland/1/2020|EPI_ISL_415461 translation	100	98.943	99.1	99.25	99.322	99.472	99.547	99.55	99.543	99.55	99.547	99.55	99.622	99.607	99.622	99.622	99.618	99.686	99.7	99.764	99.764	99.775	99.771	99.771	99.843	99.843	99.85	99.846	99.85	99.843	99.843	99.846	99.843	99.843	99.85	99.85	99.85	99.85	99.846	99.846	99.843	99.846	99.846	99.843	99.843	99.843	99.843	99.843	99.843
hCov-19/Netherlands/NA/14/2020|EPI_ISL_415470 translation	100	98.943	99.1	99.25	99.322	99.472	99.547	99.55	99.543	99.55	99.547	99.55	99.622	99.607	99.622	99.622	99.618	99.686	99.7	99.764	99.764	99.775	99.771	99.771	99.843	99.843	99.85	99.846	99.85	99.843	99.843	99.846	99.843	99.843	99.85	99.85	99.85	99.85	99.846	99.846	99.843	99.846	99.846	99.843	99.843	99.843	99.843	99.843	99.843
hCov-19/Netherlands/NA/21/2020|EPI_ISL_415478 translation	100	98.943	99.1	99.25	99.322	99.472	99.547	99.55	99.543	99.55	99.547	99.55	99.622	99.607	99.622	99.622	99.618	99.686	99.7	99.764	99.764	99.775	99.771	99.771	99.843	99.843	99.85	99.846	99.85	99.843	99.843	99.846	99.843	99.843	99.85	99.85	99.85	99.85	99.846	99.846	99.843	99.846	99.846	99.843	99.843	99.843	99.843	99.843	99.843
hCov-19/Netherlands/NA/22/2020|EPI_ISL_415479 translation	100	98.943	99.1	99.25	99.322	99.472	99.547	99.55	99.543	99.55	99.547	99.55	99.622	99.607	99.622	99.622	99.618	99.686	99.7	99.764	99.764	99.775	99.771	99.771	99.843	99.843	99.85	99.846	99.85	99.843	99.843	99.846	99.843	99.843	99.85	99.85	99.85	99.85	99.846	99.846	99.843	99.846	99.846	99.843	99.843	99.843	99.843	99.843	99.843
hCov-19/Netherlands/NA/27/2020|EPI_ISL_415484 translation	100	98.943	99.1	99.25	99.322	99.472	99.547	99.55	99.543	99.55	99.547	99.55	99.622	99.607	99.622	99.622	99.618	99.686	99.7	99.764	99.764	99.775	99.771	99.771	99.843	99.843	99.85	99.846	99.85	99.843	99.843	99.846	99.843	99.843	99.85	99.85	99.85	99.85	99.846	99.846	99.843	99.846	99.846	99.843	99.843	99.843	99.843	99.843	99.843
hCov-19/Netherlands/NA/29/2020|EPI_ISL_415486 translation	100	98.943	99.1	99.25	99.322	99.472	99.547	99.55	99.543	99.55	99.547	99.55	99.622	99.607	99.622	99.622	99.618	99.686	99.7	99.764	99.764	99.775	99.771	99.771	99.843	99.843	99.85	99.846	99.85	99.843	99.843	99.846	99.843	99.843	99.85	99.85	99.85	99.85	99.846	99.846	99.843	99.846	99.846	99.843	99.843	99.843	99.843	99.843	99.843
hCov-19/Netherlands/NA/32/2020|EPI_ISL_415489 translation	100	98.943	99.1	99.25	99.322	99.472	99.547	99.55	99.543	99.55	99.547	99.55	99.622	99.607	99.622	99.622	99.618	99.686	99.7	99.764	99.764	99.775	99.771	99.771	99.843	99.843	99.85	99.846	99.85	99.843	99.843	99.846	99.843	99.843	99.85	99.85	99.85	99.85	99.846	99.846	99.843	99.846	99.846	99.843	99.843	99.843	99.843	99.843	99.843
hCov-19/Netherlands/NA/34/2020|EPI_ISL_415491 translation	100	98.943	99.1	99.25	99.322	99.472	99.547	99.55	99.543	99.55	99.547	99.55	99.622	99.607	99.622	99.622	99.618	99.686	99.7	99.764	99.764	99.775	99.771	99.771	99.843	99.843	99.85	99.846	99.85	99.843	99.843	99.846	99.843	99.843	99.85	99.85	99.85	99.85	99.846	99.846	99.843	99.846	99.846	99.843	99.843	99.843	99.843	99.843	99.843
hCov-19/Netherlands/NA/35/2020|EPI_ISL_415492 translation	100	98.943	99.1	99.25	99.322	99.472	99.547	99.55	99.543	99.55	99.547	99.55	99.622	99.607	99.622	99.622	99.618	99.686	99.7	99.764	99.764	99.775	99.771	99.771	99.843	99.843	99.85	99.846	99.85	99.843	99.843	99.846	99.843	99.843	99.85	99.85	99.85	99.85	99.846	99.846	99.843	99.846	99.846	99.843	99.843	99.843	99.843	99.843	99.843
hCov-19/Netherlands/NA/4/2020|EPI_ISL_415493 translation	100	98.943	99.1	99.25	99.322	99.472	99.547	99.55	99.543	99.55	99.547	99.55	99.622	99.607	99.622	99.622	99.618	99.686	99.7	99.764	99.764	99.775	99.771	99.771	99.843	99.843	99.85	99.846	99.85	99.843	99.843	99.846	99.843	99.843	99.85	99.85	99.85	99.85	99.846	99.846	99.843	99.846	99.846	99.843	99.843	99.843	99.843	99.843	99.843
hCov-19/Netherlands/NA/5/2020|EPI_ISL_415494 translation	100	98.943	99.1	99.25	99.322	99.472	99.547	99.55	99.543	99.55	99.547	99.55	99.622	99.607	99.622	99.622	99.618	99.686	99.7	99.764	99.764	99.775	99.771	99.771	99.843	99.843	99.85	99.846	99.85	99.843	99.843	99.846	99.843	99.843	99.85	99.85	99.85	99.85	99.846	99.846	99.843	99.846	99.846	99.843	99.843	99.843	99.843	99.843	99.843
hCov-19/Netherlands/NA/6/2020|EPI_ISL_415495 translation	100	98.943	99.1	99.25	99.322	99.472	99.547	99.55	99.543	99.55	99.547	99.55	99.622	99.607	99.622	99.622	99.618	99.686	99.7	99.764	99.764	99.775	99.771	99.771	99.843	99.843	99.85	99.846	99.85	99.843	99.843	99.846	99.843	99.843	99.85	99.85	99.85	99.85	99.846	99.846	99.843	99.846	99.846	99.843	99.843	99.843	99.843	99.843	99.843
hCov-19/Netherlands/NoordBrabant/42/2020|EPI_ISL_415500 translation	100	98.943	99.1	99.25	99.322	99.472	99.547	99.55	99.543	99.55	99.547	99.55	99.622	99.607	99.622	99.622	99.618	99.686	99.7	99.764	99.764	99.775	99.771	99.771	99.843	99.843	99.85	99.846	99.85	99.843	99.843	99.846	99.843	99.843	99.85	99.85	99.85	99.85	99.846	99.846	99.843	99.846	99.846	99.843	99.843	99.843	99.843	99.843	99.843
hCov-19/Netherlands/NoordBrabant/44/2020|EPI_ISL_415501 translation	100	98.943	99.1	99.25	99.322	99.472	99.547	99.55	99.543	99.55	99.547	99.55	99.622	99.607	99.622	99.622	99.618	99.686	99.7	99.764	99.764	99.775	99.771	99.771	99.843	99.843	99.85	99.846	99.85	99.843	99.843	99.846	99.843	99.843	99.85	99.85	99.85	99.85	99.846	99.846	99.843	99.846	99.846	99.843	99.843	99.843	99.843	99.843	99.843
hCov-19/Netherlands/NoordBrabant/48/2020|EPI_ISL_415505 translation	100	98.943	99.1	99.25	99.322	99.472	99.547	99.55	99.543	99.55	99.547	99.55	99.622	99.607	99.622	99.622	99.618	99.686	99.7	99.764	99.764	99.775	99.771	99.771	99.843	99.843	99.85	99.846	99.85	99.843	99.843	99.846	99.843	99.843	99.85	99.85	99.85	99.85	99.846	99.846	99.843	99.846	99.846	99.843	99.843	99.843	99.843	99.843	99.843
hCov-19/Netherlands/NoordBrabant/49/2020|EPI_ISL_415506 translation	100	98.943	99.1	99.25	99.322	99.472	99.547	99.55	99.543	99.55	99.547	99.55	99.622	99.607	99.622	99.622	99.618	99.686	99.7	99.764	99.764	99.775	99.771	99.771	99.843	99.843	99.85	99.846	99.85	99.843	99.843	99.846	99.843	99.843	99.85	99.85	99.85	99.85	99.846	99.846	99.843	99.846	99.846	99.843	99.843	99.843	99.843	99.843	99.843
hCov-19/Netherlands/NoordBrabant/51/2020|EPI_ISL_415507 translation	100	98.943	99.1	99.25	99.322	99.472	99.547	99.55	99.543	99.55	99.547	99.55	99.622	99.607	99.622	99.622	99.618	99.686	99.7	99.764	99.764	99.775	99.771	99.771	99.843	99.843	99.85	99.846	99.85	99.843	99.843	99.846	99.843	99.843	99.85	99.85	99.85	99.85	99.846	99.846	99.843	99.846	99.846	99.843	99.843	99.843	99.843	99.843	99.843
hCov-19/Netherlands/NoordBrabant/52/2020|EPI_ISL_415508 translation	100	98.943	99.1	99.25	99.322	99.472	99.547	99.55	99.543	99.55	99.547	99.55	99.622	99.607	99.622	99.622	99.618	99.686	99.7	99.764	99.764	99.775	99.771	99.771	99.843	99.843	99.85	99.846	99.85	99.843	99.843	99.846	99.843	99.843	99.85	99.85	99.85	99.85	99.846	99.846	99.843	99.846	99.846	99.843	99.843	99.843	99.843	99.843	99.843
hCov-19/Netherlands/NoordBrabant/53/2020|EPI_ISL_415509 translation	100	98.943	99.1	99.25	99.322	99.472	99.547	99.55	99.543	99.55	99.547	99.55	99.622	99.607	99.622	99.622	99.618	99.686	99.7	99.764	99.764	99.775	99.771	99.771	99.843	99.843	99.85	99.846	99.85	99.843	99.843	99.846	99.843	99.843	99.85	99.85	99.85	99.85	99.846	99.846	99.843	99.846	99.846	99.843	99.843	99.843	99.843	99.843	99.843
hCov-19/Netherlands/NoordBrabant/54/2020|EPI_ISL_415510 translation	100	98.943	99.1	99.25	99.322	99.472	99.547	99.55	99.543	99.55	99.547	99.55	99.622	99.607	99.622	99.622	99.618	99.686	99.7	99.764	99.764	99.775	99.771	99.771	99.843	99.843	99.85	99.846	99.85	99.843	99.843	99.846	99.843	99.843	99.85	99.85	99.85	99.85	99.846	99.846	99.843	99.846	99.846	99.843	99.843	99.843	99.843	99.843	99.843
hCov-19/Netherlands/NoordBrabant/56/2020|EPI_ISL_415512 translation	100	98.943	99.1	99.25	99.322	99.472	99.547	99.55	99.543	99.55	99.547	99.55	99.622	99.607	99.622	99.622	99.618	99.686	99.7	99.764	99.764	99.775	99.771	99.771	99.843	99.843	99.85	99.846	99.85	99.843	99.843	99.846	99.843	99.843	99.85	99.85	99.85	99.85	99.846	99.846	99.843	99.846	99.846	99.843	99.843	99.843	99.843	99.843	99.843
hCov-19/Netherlands/NoordBrabant/60/2020|EPI_ISL_415516 translation	100	98.943	99.1	99.25	99.322	99.472	99.547	99.55	99.543	99.55	99.547	99.55	99.622	99.607	99.622	99.622	99.618	99.686	99.7	99.764	99.764	99.775	99.771	99.771	99.843	99.843	99.85	99.846	99.85	99.843	99.843	99.846	99.843	99.843	99.85	99.85	99.85	99.85	99.846	99.846	99.843	99.846	99.846	99.843	99.843	99.843	99.843	99.843	99.843
hCov-19/Netherlands/NoordBrabant/61/2020|EPI_ISL_415517 translation	100	98.943	99.1	99.25	99.322	99.472	99.547	99.55	99.543	99.55	99.547	99.55	99.622	99.607	99.622	99.622	99.618	99.686	99.7	99.764	99.764	99.775	99.771	99.771	99.843	99.843	99.85	99.846	99.85	99.843	99.843	99.846	99.843	99.843	99.85	99.85	99.85	99.85	99.846	99.846	99.843	99.846	99.846	99.843	99.843	99.843	99.843	99.843	99.843
hCov-19/Netherlands/NoordBrabant/63/2020|EPI_ISL_415519 translation	100	98.943	99.1	99.25	99.322	99.472	99.547	99.55	99.543	99.55	99.547	99.55	99.622	99.607	99.622	99.622	99.618	99.686	99.7	99.764	99.764	99.775	99.771	99.771	99.843	99.843	99.85	99.846	99.85	99.843	99.843	99.846	99.843	99.843	99.85	99.85	99.85	99.85	99.846	99.846	99.843	99.846	99.846	99.843	99.843	99.843	99.843	99.843	99.843
hCov-19/Netherlands/NoordBrabant/65/2020|EPI_ISL_415521 translation	100	98.943	99.1	99.25	99.322	99.472	99.547	99.55	99.543	99.55	99.547	99.55	99.622	99.607	99.622	99.622	99.618	99.686	99.7	99.764	99.764	99.775	99.771	99.771	99.843	99.843	99.85	99.846	99.85	99.843	99.843	99.846	99.843	99.843	99.85	99.85	99.85	99.85	99.846	99.846	99.843	99.846	99.846	99.843	99.843	99.843	99.843	99.843	99.843
hCov-19/Netherlands/NoordBrabant/66/2020|EPI_ISL_415522 translation	100	98.943	99.1	99.25	99.322	99.472	99.547	99.55	99.543	99.55	99.547	99.55	99.622	99.607	99.622	99.622	99.618	99.686	99.7	99.764	99.764	99.775	99.771	99.771	99.843	99.843	99.85	99.846	99.85	99.843	99.843	99.846	99.843	99.843	99.85	99.85	99.85	99.85	99.846	99.846	99.843	99.846	99.846	99.843	99.843	99.843	99.843	99.843	99.843
hCov-19/Netherlands/NoordBrabant/68/2020|EPI_ISL_415524 translation	100	98.943	99.1	99.25	99.322	99.472	99.547	99.55	99.543	99.55	99.547	99.55	99.622	99.607	99.622	99.622	99.618	99.686	99.7	99.764	99.764	99.775	99.771	99.771	99.843	99.843	99.85	99.846	99.85	99.843	99.843	99.846	99.843	99.843	99.85	99.85	99.85	99.85	99.846	99.846	99.843	99.846	99.846	99.843	99.843	99.843	99.843	99.843	99.843
hCoV-19/Australia/NSW04/2020|EPI_ISL_417030 translation	100	98.943	99.1	99.25	99.322	99.472	99.547	99.55	99.543	99.55	99.547	99.55	99.622	99.607	99.622	99.622	99.618	99.686	99.7	99.764	99.764	99.775	99.771	99.771	99.843	99.843	99.85	99.846	99.85	99.843	99.843	99.846	99.843	99.843	99.85	99.85	99.85	99.85	99.846	99.846	99.843	99.846	99.846	99.843	99.843	99.843	99.843	99.843	99.843
hCoV-19/Australia/QLDID919/2020|EPI_ISL_417031 translation	100	98.943	99.1	99.25	99.322	99.472	99.547	99.55	99.543	99.55	99.547	99.55	99.622	99.607	99.622	99.622	99.618	99.686	99.7	99.764	99.764	99.775	99.771	99.771	99.843	99.843	99.85	99.846	99.85	99.843	99.843	99.846	99.843	99.843	99.85	99.85	99.85	99.85	99.846	99.846	99.843	99.846	99.846	99.843	99.843	99.843	99.843	99.843	99.843
hCoV-19/Australia/QLDID921/2020|EPI_ISL_417033 translation	100	98.943	99.1	99.25	99.322	99.472	99.547	99.55	99.543	99.55	99.547	99.55	99.622	99.607	99.622	99.622	99.618	99.686	99.7	99.764	99.764	99.775	99.771	99.771	99.843	99.843	99.85	99.846	99.85	99.843	99.843	99.846	99.843	99.843	99.85	99.85	99.85	99.85	99.846	99.846	99.843	99.846	99.846	99.843	99.843	99.843	99.843	99.843	99.843
hCoV-19/Australia/VIC03/2020|EPI_ISL_416411 translation	100	98.943	99.1	99.25	99.322	99.472	99.547	99.55	99.543	99.55	99.547	99.55	99.622	99.607	99.622	99.622	99.618	99.686	99.7	99.764	99.764	99.775	99.771	99.771	99.843	99.843	99.85	99.846	99.85	99.843	99.843	99.846	99.843	99.843	99.85	99.85	99.85	99.85	99.846	99.846	99.843	99.846	99.846	99.843	99.843	99.843	99.843	99.843	99.843
hCoV-19/Australia/VIC04/2020|EPI_ISL_416412 translation	100	98.943	99.1	99.25	99.322	99.472	99.547	99.55	99.543	99.55	99.547	99.55	99.622	99.607	99.622	99.622	99.618	99.686	99.7	99.764	99.764	99.775	99.771	99.771	99.843	99.843	99.85	99.846	99.85	99.843	99.843	99.846	99.843	99.843	99.85	99.85	99.85	99.85	99.846	99.846	99.843	99.846	99.846	99.843	99.843	99.843	99.843	99.843	99.843
hCoV-19/Australia/VIC07/2020|EPI_ISL_416415 translation	100	98.943	99.1	99.25	99.322	99.472	99.547	99.55	99.543	99.55	99.547	99.55	99.622	99.607	99.622	99.622	99.618	99.686	99.7	99.764	99.764	99.775	99.771	99.771	99.843	99.843	99.85	99.846	99.85	99.843	99.843	99.846	99.843	99.843	99.85	99.85	99.85	99.85	99.846	99.846	99.843	99.846	99.846	99.843	99.843	99.843	99.843	99.843	99.843
hCoV-19/Belgium/ULG-6638/2020|EPI_ISL_417017 translation	100	98.943	99.1	99.25	99.322	99.472	99.547	99.55	99.543	99.55	99.547	99.55	99.622	99.607	99.622	99.622	99.618	99.686	99.7	99.764	99.764	99.775	99.771	99.771	99.843	99.843	99.85	99.846	99.85	99.843	99.843	99.846	99.843	99.843	99.85	99.85	99.85	99.85	99.846	99.846	99.843	99.846	99.846	99.843	99.843	99.843	99.843	99.843	99.843
hCoV-19/Belgium/ULG-7019/2020|EPI_ISL_417025 translation	100	98.943	99.1	99.25	99.322	99.472	99.547	99.55	99.543	99.55	99.547	99.55	99.622	99.607	99.622	99.622	99.618	99.686	99.7	99.764	99.764	99.775	99.771	99.771	99.843	99.843	99.85	99.846	99.85	99.843	99.843	99.846	99.843	99.843	99.85	99.85	99.85	99.85	99.846	99.846	99.843	99.846	99.846	99.843	99.843	99.843	99.843	99.843	99.843
hCoV-19/Brazil/AMBR-02/2020|EPI_ISL_417034 translation	100	98.943	99.1	99.25	99.322	99.472	99.547	99.55	99.543	99.55	99.547	99.55	99.622	99.607	99.622	99.622	99.618	99.686	99.7	99.764	99.764	99.775	99.771	99.771	99.843	99.843	99.85	99.846	99.85	99.843	99.843	99.846	99.843	99.843	99.85	99.85	99.85	99.85	99.846	99.846	99.843	99.846	99.846	99.843	99.843	99.843	99.843	99.843	99.843
hCoV-19/England/SHEF-BFCEE/2020|EPI_ISL_416733 translation	100	98.943	99.1	99.25	99.322	99.472	99.547	99.55	99.543	99.55	99.547	99.55	99.622	99.607	99.622	99.622	99.618	99.686	99.7	99.764	99.764	99.775	99.771	99.771	99.843	99.843	99.85	99.846	99.85	99.843	99.843	99.846	99.843	99.843	99.85	99.85	99.85	99.85	99.846	99.846	99.843	99.846	99.846	99.843	99.843	99.843	99.843	99.843	99.843
hCoV-19/England/SHEF-BFD36/2020|EPI_ISL_416738 translation	100	98.943	99.1	99.25	99.322	99.472	99.547	99.55	99.543	99.55	99.547	99.55	99.622	99.607	99.622	99.622	99.618	99.686	99.7	99.764	99.764	99.775	99.771	99.771	99.843	99.843	99.85	99.846	99.85	99.843	99.843	99.846	99.843	99.843	99.85	99.85	99.85	99.85	99.846	99.846	99.843	99.846	99.846	99.843	99.843	99.843	99.843	99.843	99.843
hCoV-19/England/SHEF-BFD54/2020|EPI_ISL_416740 translation	100	98.943	99.1	99.25	99.322	99.472	99.547	99.55	99.543	99.55	99.547	99.55	99.622	99.607	99.622	99.622	99.618	99.686	99.7	99.764	99.764	99.775	99.771	99.771	99.843	99.843	99.85	99.846	99.85	99.843	99.843	99.846	99.843	99.843	99.85	99.85	99.85	99.85	99.846	99.846	99.843	99.846	99.846	99.843	99.843	99.843	99.843	99.843	99.843
hCoV-19/France/B2334/2020|EPI_ISL_416503 translation	100	98.943	99.1	99.25	99.322	99.472	99.547	99.55	99.543	99.55	99.547	99.55	99.622	99.607	99.622	99.622	99.618	99.686	99.7	99.764	99.764	99.775	99.771	99.771	99.843	99.843	99.85	99.846	99.85	99.843	99.843	99.846	99.843	99.843	99.85	99.85	99.85	99.85	99.846	99.846	99.843	99.846	99.846	99.843	99.843	99.843	99.843	99.843	99.843
hCoV-19/Georgia/Tb-390/2020|EPI_ISL_416477 translation	100	98.943	99.1	99.25	99.322	99.472	99.547	99.55	99.543	99.55	99.547	99.55	99.622	99.607	99.622	99.622	99.618	99.686	99.7	99.764	99.764	99.775	99.771	99.771	99.843	99.843	99.85	99.846	99.85	99.843	99.843	99.846	99.843	99.843	99.85	99.85	99.85	99.85	99.846	99.846	99.843	99.846	99.846	99.843	99.843	99.843	99.843	99.843	99.843
hCoV-19/Hangzhou/ZJU-07/2020|EPI_ISL_416425 translation	100	98.943	99.1	99.25	99.322	99.472	99.547	99.55	99.543	99.55	99.547	99.55	99.622	99.607	99.622	99.622	99.618	99.686	99.7	99.764	99.764	99.775	99.771	99.771	99.843	99.843	99.85	99.846	99.85	99.843	99.843	99.846	99.843	99.843	99.85	99.85	99.85	99.85	99.846	99.846	99.843	99.846	99.846	99.843	99.843	99.843	99.843	99.843	99.843
hCoV-19/Hangzhou/ZJU-08/2020|EPI_ISL_416473 translation	100	98.943	99.1	99.25	99.322	99.472	99.547	99.55	99.543	99.55	99.547	99.55	99.622	99.607	99.622	99.622	99.618	99.686	99.7	99.764	99.764	99.775	99.771	99.771	99.843	99.843	99.85	99.846	99.85	99.843	99.843	99.846	99.843	99.843	99.85	99.85	99.85	99.85	99.846	99.846	99.843	99.846	99.846	99.843	99.843	99.843	99.843	99.843	99.843
hCoV-19/Japan/DP0005/2020|EPI_ISL_416565 translation	100	98.943	99.1	99.25	99.322	99.472	99.547	99.55	99.543	99.55	99.547	99.55	99.622	99.607	99.622	99.622	99.618	99.686	99.7	99.764	99.764	99.775	99.771	99.771	99.843	99.843	99.85	99.846	99.85	99.843	99.843	99.846	99.843	99.843	99.85	99.85	99.85	99.85	99.846	99.846	99.843	99.846	99.846	99.843	99.843	99.843	99.843	99.843	99.843
hCoV-19/Japan/DP0027/2020|EPI_ISL_416566 translation	100	98.943	99.1	99.25	99.322	99.472	99.547	99.55	99.543	99.55	99.547	99.55	99.622	99.607	99.622	99.622	99.618	99.686	99.7	99.764	99.764	99.775	99.771	99.771	99.843	99.843	99.85	99.846	99.85	99.843	99.843	99.846	99.843	99.843	99.85	99.85	99.85	99.85	99.846	99.846	99.843	99.846	99.846	99.843	99.843	99.843	99.843	99.843	99.843
hCoV-19/Japan/DP0037/2020|EPI_ISL_416567 translation	100	98.943	99.1	99.25	99.322	99.472	99.547	99.55	99.543	99.55	99.547	99.55	99.622	99.607	99.622	99.622	99.618	99.686	99.7	99.764	99.764	99.775	99.771	99.771	99.843	99.843	99.85	99.846	99.85	99.843	99.843	99.846	99.843	99.843	99.85	99.85	99.85	99.85	99.846	99.846	99.843	99.846	99.846	99.843	99.843	99.843	99.843	99.843	99.843
hCoV-19/Japan/DP0058/2020|EPI_ISL_416568 translation	100	98.943	99.1	99.25	99.322	99.472	99.547	99.55	99.543	99.55	99.547	99.55	99.622	99.607	99.622	99.622	99.618	99.686	99.7	99.764	99.764	99.775	99.771	99.771	99.843	99.843	99.85	99.846	99.85	99.843	99.843	99.846	99.843	99.843	99.85	99.85	99.85	99.85	99.846	99.846	99.843	99.846	99.846	99.843	99.843	99.843	99.843	99.843	99.843
hCoV-19/Japan/DP0059/2020|EPI_ISL_416569 translation	100	98.943	99.1	99.25	99.322	99.472	99.547	99.55	99.543	99.55	99.547	99.55	99.622	99.607	99.622	99.622	99.618	99.686	99.7	99.764	99.764	99.775	99.771	99.771	99.843	99.843	99.85	99.846	99.85	99.843	99.843	99.846	99.843	99.843	99.85	99.85	99.85	99.85	99.846	99.846	99.843	99.846	99.846	99.843	99.843	99.843	99.843	99.843	99.843
hCoV-19/Japan/DP0077/2020|EPI_ISL_416571 translation	100	98.943	99.1	99.25	99.322	99.472	99.547	99.55	99.543	99.55	99.547	99.55	99.622	99.607	99.622	99.622	99.618	99.686	99.7	99.764	99.764	99.775	99.771	99.771	99.843	99.843	99.85	99.846	99.85	99.843	99.843	99.846	99.843	99.843	99.85	99.85	99.85	99.85	99.846	99.846	99.843	99.846	99.846	99.843	99.843	99.843	99.843	99.843	99.843
hCoV-19/Japan/DP0078/2020|EPI_ISL_416572 translation	100	98.943	99.1	99.25	99.322	99.472	99.547	99.55	99.543	99.55	99.547	99.55	99.622	99.607	99.622	99.622	99.618	99.686	99.7	99.764	99.764	99.775	99.771	99.771	99.843	99.843	99.85	99.846	99.85	99.843	99.843	99.846	99.843	99.843	99.85	99.85	99.85	99.85	99.846	99.846	99.843	99.846	99.846	99.843	99.843	99.843	99.843	99.843	99.843
hCoV-19/Japan/DP0104/2020|EPI_ISL_416573 translation	100	98.943	99.1	99.25	99.322	99.472	99.547	99.55	99.543	99.55	99.547	99.55	99.622	99.607	99.622	99.622	99.618	99.686	99.7	99.764	99.764	99.775	99.771	99.771	99.843	99.843	99.85	99.846	99.85	99.843	99.843	99.846	99.843	99.843	99.85	99.85	99.85	99.85	99.846	99.846	99.843	99.846	99.846	99.843	99.843	99.843	99.843	99.843	99.843
hCoV-19/Japan/DP0107/2020|EPI_ISL_416574 translation	100	98.943	99.1	99.25	99.322	99.472	99.547	99.55	99.543	99.55	99.547	99.55	99.622	99.607	99.622	99.622	99.618	99.686	99.7	99.764	99.764	99.775	99.771	99.771	99.843	99.843	99.85	99.846	99.85	99.843	99.843	99.846	99.843	99.843	99.85	99.85	99.85	99.85	99.846	99.846	99.843	99.846	99.846	99.843	99.843	99.843	99.843	99.843	99.843
hCoV-19/Japan/DP0121/2020|EPI_ISL_416575 translation	100	98.943	99.1	99.25	99.322	99.472	99.547	99.55	99.543	99.55	99.547	99.55	99.622	99.607	99.622	99.622	99.618	99.686	99.7	99.764	99.764	99.775	99.771	99.771	99.843	99.843	99.85	99.846	99.85	99.843	99.843	99.846	99.843	99.843	99.85	99.85	99.85	99.85	99.846	99.846	99.843	99.846	99.846	99.843	99.843	99.843	99.843	99.843	99.843
hCoV-19/Japan/DP0133/2020|EPI_ISL_416576 translation	100	98.943	99.1	99.25	99.322	99.472	99.547	99.55	99.543	99.55	99.547	99.55	99.622	99.607	99.622	99.622	99.618	99.686	99.7	99.764	99.764	99.775	99.771	99.771	99.843	99.843	99.85	99.846	99.85	99.843	99.843	99.846	99.843	99.843	99.85	99.85	99.85	99.85	99.846	99.846	99.843	99.846	99.846	99.843	99.843	99.843	99.843	99.843	99.843
hCoV-19/Japan/DP0134/2020|EPI_ISL_416577 translation	100	98.943	99.1	99.25	99.322	99.472	99.547	99.55	99.543	99.55	99.547	99.55	99.622	99.607	99.622	99.622	99.618	99.686	99.7	99.764	99.764	99.775	99.771	99.771	99.843	99.843	99.85	99.846	99.85	99.843	99.843	99.846	99.843	99.843	99.85	99.85	99.85	99.85	99.846	99.846	99.843	99.846	99.846	99.843	99.843	99.843	99.843	99.843	99.843
hCoV-19/Japan/DP0152/2020|EPI_ISL_416578 translation	100	98.943	99.1	99.25	99.322	99.472	99.547	99.55	99.543	99.55	99.547	99.55	99.622	99.607	99.622	99.622	99.618	99.686	99.7	99.764	99.764	99.775	99.771	99.771	99.843	99.843	99.85	99.846	99.85	99.843	99.843	99.846	99.843	99.843	99.85	99.85	99.85	99.85	99.846	99.846	99.843	99.846	99.846	99.843	99.843	99.843	99.843	99.843	99.843
hCoV-19/Japan/DP0184/2020|EPI_ISL_416580 translation	100	98.943	99.1	99.25	99.322	99.472	99.547	99.55	99.543	99.55	99.547	99.55	99.622	99.607	99.622	99.622	99.618	99.686	99.7	99.764	99.764	99.775	99.771	99.771	99.843	99.843	99.85	99.846	99.85	99.843	99.843	99.846	99.843	99.843	99.85	99.85	99.85	99.85	99.846	99.846	99.843	99.846	99.846	99.843	99.843	99.843	99.843	99.843	99.843
hCoV-19/Japan/DP0190/2020|EPI_ISL_416581 translation	100	98.943	99.1	99.25	99.322	99.472	99.547	99.55	99.543	99.55	99.547	99.55	99.622	99.607	99.622	99.622	99.618	99.686	99.7	99.764	99.764	99.775	99.771	99.771	99.843	99.843	99.85	99.846	99.85	99.843	99.843	99.846	99.843	99.843	99.85	99.85	99.85	99.85	99.846	99.846	99.843	99.846	99.846	99.843	99.843	99.843	99.843	99.843	99.843
hCoV-19/Japan/DP0191/2020|EPI_ISL_416582 translation	100	98.943	99.1	99.25	99.322	99.472	99.547	99.55	99.543	99.55	99.547	99.55	99.622	99.607	99.622	99.622	99.618	99.686	99.7	99.764	99.764	99.775	99.771	99.771	99.843	99.843	99.85	99.846	99.85	99.843	99.843	99.846	99.843	99.843	99.85	99.85	99.85	99.85	99.846	99.846	99.843	99.846	99.846	99.843	99.843	99.843	99.843	99.843	99.843
hCoV-19/Japan/DP0196/2020|EPI_ISL_416583 translation	100	98.943	99.1	99.25	99.322	99.472	99.547	99.55	99.543	99.55	99.547	99.55	99.622	99.607	99.622	99.622	99.618	99.686	99.7	99.764	99.764	99.775	99.771	99.771	99.843	99.843	99.85	99.846	99.85	99.843	99.843	99.846	99.843	99.843	99.85	99.85	99.85	99.85	99.846	99.846	99.843	99.846	99.846	99.843	99.843	99.843	99.843	99.843	99.843
hCoV-19/Japan/DP0200/2020|EPI_ISL_416584 translation	100	98.943	99.1	99.25	99.322	99.472	99.547	99.55	99.543	99.55	99.547	99.55	99.622	99.607	99.622	99.622	99.618	99.686	99.7	99.764	99.764	99.775	99.771	99.771	99.843	99.843	99.85	99.846	99.85	99.843	99.843	99.846	99.843	99.843	99.85	99.85	99.85	99.85	99.846	99.846	99.843	99.846	99.846	99.843	99.843	99.843	99.843	99.843	99.843
hCoV-19/Japan/DP0236/2020|EPI_ISL_416585 translation	100	98.943	99.1	99.25	99.322	99.472	99.547	99.55	99.543	99.55	99.547	99.55	99.622	99.607	99.622	99.622	99.618	99.686	99.7	99.764	99.764	99.775	99.771	99.771	99.843	99.843	99.85	99.846	99.85	99.843	99.843	99.846	99.843	99.843	99.85	99.85	99.85	99.85	99.846	99.846	99.843	99.846	99.846	99.843	99.843	99.843	99.843	99.843	99.843
hCoV-19/Japan/DP0274/2020|EPI_ISL_416586 translation	100	98.943	99.1	99.25	99.322	99.472	99.547	99.55	99.543	99.55	99.547	99.55	99.622	99.607	99.622	99.622	99.618	99.686	99.7	99.764	99.764	99.775	99.771	99.771	99.843	99.843	99.85	99.846	99.85	99.843	99.843	99.846	99.843	99.843	99.85	99.85	99.85	99.85	99.846	99.846	99.843	99.846	99.846	99.843	99.843	99.843	99.843	99.843	99.843
hCoV-19/Japan/DP0278/2020|EPI_ISL_416587 translation	100	98.943	99.1	99.25	99.322	99.472	99.547	99.55	99.543	99.55	99.547	99.55	99.622	99.607	99.622	99.622	99.618	99.686	99.7	99.764	99.764	99.775	99.771	99.771	99.843	99.843	99.85	99.846	99.85	99.843	99.843	99.846	99.843	99.843	99.85	99.85	99.85	99.85	99.846	99.846	99.843	99.846	99.846	99.843	99.843	99.843	99.843	99.843	99.843
hCoV-19/Japan/DP0286/2020|EPI_ISL_416588 translation	100	98.943	99.1	99.25	99.322	99.472	99.547	99.55	99.543	99.55	99.547	99.55	99.622	99.607	99.622	99.622	99.618	99.686	99.7	99.764	99.764	99.775	99.771	99.771	99.843	99.843	99.85	99.846	99.85	99.843	99.843	99.846	99.843	99.843	99.85	99.85	99.85	99.85	99.846	99.846	99.843	99.846	99.846	99.843	99.843	99.843	99.843	99.843	99.843
hCoV-19/Japan/DP0289/2020|EPI_ISL_416590 translation	100	98.943	99.1	99.25	99.322	99.472	99.547	99.55	99.543	99.55	99.547	99.55	99.622	99.607	99.622	99.622	99.618	99.686	99.7	99.764	99.764	99.775	99.771	99.771	99.843	99.843	99.85	99.846	99.85	99.843	99.843	99.846	99.843	99.843	99.85	99.85	99.85	99.85	99.846	99.846	99.843	99.846	99.846	99.843	99.843	99.843	99.843	99.843	99.843
hCoV-19/Japan/DP0290/2020|EPI_ISL_416591 translation	100	98.943	99.1	99.25	99.322	99.472	99.547	99.55	99.543	99.55	99.547	99.55	99.622	99.607	99.622	99.622	99.618	99.686	99.7	99.764	99.764	99.775	99.771	99.771	99.843	99.843	99.85	99.846	99.85	99.843	99.843	99.846	99.843	99.843	99.85	99.85	99.85	99.85	99.846	99.846	99.843	99.846	99.846	99.843	99.843	99.843	99.843	99.843	99.843
hCoV-19/Japan/DP0294/2020|EPI_ISL_416592 translation	100	98.943	99.1	99.25	99.322	99.472	99.547	99.55	99.543	99.55	99.547	99.55	99.622	99.607	99.622	99.622	99.618	99.686	99.7	99.764	99.764	99.775	99.771	99.771	99.843	99.843	99.85	99.846	99.85	99.843	99.843	99.846	99.843	99.843	99.85	99.85	99.85	99.85	99.846	99.846	99.843	99.846	99.846	99.843	99.843	99.843	99.843	99.843	99.843
hCoV-19/Japan/DP0311/2020|EPI_ISL_416593 translation	100	98.943	99.1	99.25	99.322	99.472	99.547	99.55	99.543	99.55	99.547	99.55	99.622	99.607	99.622	99.622	99.618	99.686	99.7	99.764	99.764	99.775	99.771	99.771	99.843	99.843	99.85	99.846	99.85	99.843	99.843	99.846	99.843	99.843	99.85	99.85	99.85	99.85	99.846	99.846	99.843	99.846	99.846	99.843	99.843	99.843	99.843	99.843	99.843
hCoV-19/Japan/DP0319/2020|EPI_ISL_416594 translation	100	98.943	99.1	99.25	99.322	99.472	99.547	99.55	99.543	99.55	99.547	99.55	99.622	99.607	99.622	99.622	99.618	99.686	99.7	99.764	99.764	99.775	99.771	99.771	99.843	99.843	99.85	99.846	99.85	99.843	99.843	99.846	99.843	99.843	99.85	99.85	99.85	99.85	99.846	99.846	99.843	99.846	99.846	99.843	99.843	99.843	99.843	99.843	99.843
hCoV-19/Japan/DP0328/2020|EPI_ISL_416595 translation	100	98.943	99.1	99.25	99.322	99.472	99.547	99.55	99.543	99.55	99.547	99.55	99.622	99.607	99.622	99.622	99.618	99.686	99.7	99.764	99.764	99.775	99.771	99.771	99.843	99.843	99.85	99.846	99.85	99.843	99.843	99.846	99.843	99.843	99.85	99.85	99.85	99.85	99.846	99.846	99.843	99.846	99.846	99.843	99.843	99.843	99.843	99.843	99.843
hCoV-19/Japan/DP0344/2020|EPI_ISL_416596 translation	100	98.943	99.1	99.25	99.322	99.472	99.547	99.55	99.543	99.55	99.547	99.55	99.622	99.607	99.622	99.622	99.618	99.686	99.7	99.764	99.764	99.775	99.771	99.771	99.843	99.843	99.85	99.846	99.85	99.843	99.843	99.846	99.843	99.843	99.85	99.85	99.85	99.85	99.846	99.846	99.843	99.846	99.846	99.843	99.843	99.843	99.843	99.843	99.843
hCoV-19/Japan/DP0346/2020|EPI_ISL_416597 translation	100	98.943	99.1	99.25	99.322	99.472	99.547	99.55	99.543	99.55	99.547	99.55	99.622	99.607	99.622	99.622	99.618	99.686	99.7	99.764	99.764	99.775	99.771	99.771	99.843	99.843	99.85	99.846	99.85	99.843	99.843	99.846	99.843	99.843	99.85	99.85	99.85	99.85	99.846	99.846	99.843	99.846	99.846	99.843	99.843	99.843	99.843	99.843	99.843
hCoV-19/Japan/DP0357/2020|EPI_ISL_416598 translation	100	98.943	99.1	99.25	99.322	99.472	99.547	99.55	99.543	99.55	99.547	99.55	99.622	99.607	99.622	99.622	99.618	99.686	99.7	99.764	99.764	99.775	99.771	99.771	99.843	99.843	99.85	99.846	99.85	99.843	99.843	99.846	99.843	99.843	99.85	99.85	99.85	99.85	99.846	99.846	99.843	99.846	99.846	99.843	99.843	99.843	99.843	99.843	99.843
hCoV-19/Japan/DP0361/2020|EPI_ISL_416599 translation	100	98.943	99.1	99.25	99.322	99.472	99.547	99.55	99.543	99.55	99.547	99.55	99.622	99.607	99.622	99.622	99.618	99.686	99.7	99.764	99.764	99.775	99.771	99.771	99.843	99.843	99.85	99.846	99.85	99.843	99.843	99.846	99.843	99.843	99.85	99.85	99.85	99.85	99.846	99.846	99.843	99.846	99.846	99.843	99.843	99.843	99.843	99.843	99.843
hCoV-19/Japan/DP0438/2020|EPI_ISL_416600 translation	100	98.943	99.1	99.25	99.322	99.472	99.547	99.55	99.543	99.55	99.547	99.55	99.622	99.607	99.622	99.622	99.618	99.686	99.7	99.764	99.764	99.775	99.771	99.771	99.843	99.843	99.85	99.846	99.85	99.843	99.843	99.846	99.843	99.843	99.85	99.85	99.85	99.85	99.846	99.846	99.843	99.846	99.846	99.843	99.843	99.843	99.843	99.843	99.843
hCoV-19/Japan/DP0464/2020|EPI_ISL_416603 translation	100	98.943	99.1	99.25	99.322	99.472	99.547	99.55	99.543	99.55	99.547	99.55	99.622	99.607	99.622	99.622	99.618	99.686	99.7	99.764	99.764	99.775	99.771	99.771	99.843	99.843	99.85	99.846	99.85	99.843	99.843	99.846	99.843	99.843	99.85	99.85	99.85	99.85	99.846	99.846	99.843	99.846	99.846	99.843	99.843	99.843	99.843	99.843	99.843
hCoV-19/Japan/DP0481/2020|EPI_ISL_416605 translation	100	98.943	99.1	99.25	99.322	99.472	99.547	99.55	99.543	99.55	99.547	99.55	99.622	99.607	99.622	99.622	99.618	99.686	99.7	99.764	99.764	99.775	99.771	99.771	99.843	99.843	99.85	99.846	99.85	99.843	99.843	99.846	99.843	99.843	99.85	99.85	99.85	99.85	99.846	99.846	99.843	99.846	99.846	99.843	99.843	99.843	99.843	99.843	99.843
hCoV-19/Japan/DP0482/2020|EPI_ISL_416606 translation	100	98.943	99.1	99.25	99.322	99.472	99.547	99.55	99.543	99.55	99.547	99.55	99.622	99.607	99.622	99.622	99.618	99.686	99.7	99.764	99.764	99.775	99.771	99.771	99.843	99.843	99.85	99.846	99.85	99.843	99.843	99.846	99.843	99.843	99.85	99.85	99.85	99.85	99.846	99.846	99.843	99.846	99.846	99.843	99.843	99.843	99.843	99.843	99.843
hCoV-19/Japan/DP0543/2020|EPI_ISL_416607 translation	100	98.943	99.1	99.25	99.322	99.472	99.547	99.55	99.543	99.55	99.547	99.55	99.622	99.607	99.622	99.622	99.618	99.686	99.7	99.764	99.764	99.775	99.771	99.771	99.843	99.843	99.85	99.846	99.85	99.843	99.843	99.846	99.843	99.843	99.85	99.85	99.85	99.85	99.846	99.846	99.843	99.846	99.846	99.843	99.843	99.843	99.843	99.843	99.843
hCoV-19/Japan/DP0544/2020|EPI_ISL_416608 translation	100	98.943	99.1	99.25	99.322	99.472	99.547	99.55	99.543	99.55	99.547	99.55	99.622	99.607	99.622	99.622	99.618	99.686	99.7	99.764	99.764	99.775	99.771	99.771	99.843	99.843	99.85	99.846	99.85	99.843	99.843	99.846	99.843	99.843	99.85	99.85	99.85	99.85	99.846	99.846	99.843	99.846	99.846	99.843	99.843	99.843	99.843	99.843	99.843
hCoV-19/Japan/DP0568/2020|EPI_ISL_416609 translation	100	98.943	99.1	99.25	99.322	99.472	99.547	99.55	99.543	99.55	99.547	99.55	99.622	99.607	99.622	99.622	99.618	99.686	99.7	99.764	99.764	99.775	99.771	99.771	99.843	99.843	99.85	99.846	99.85	99.843	99.843	99.846	99.843	99.843	99.85	99.85	99.85	99.85	99.846	99.846	99.843	99.846	99.846	99.843	99.843	99.843	99.843	99.843	99.843
hCoV-19/Japan/DP0588/2020|EPI_ISL_416610 translation	100	98.943	99.1	99.25	99.322	99.472	99.547	99.55	99.543	99.55	99.547	99.55	99.622	99.607	99.622	99.622	99.618	99.686	99.7	99.764	99.764	99.775	99.771	99.771	99.843	99.843	99.85	99.846	99.85	99.843	99.843	99.846	99.843	99.843	99.85	99.85	99.85	99.85	99.846	99.846	99.843	99.846	99.846	99.843	99.843	99.843	99.843	99.843	99.843
hCoV-19/Japan/DP0644/2020|EPI_ISL_416611 translation	100	98.943	99.1	99.25	99.322	99.472	99.547	99.55	99.543	99.55	99.547	99.55	99.622	99.607	99.622	99.622	99.618	99.686	99.7	99.764	99.764	99.775	99.771	99.771	99.843	99.843	99.85	99.846	99.85	99.843	99.843	99.846	99.843	99.843	99.85	99.85	99.85	99.85	99.846	99.846	99.843	99.846	99.846	99.843	99.843	99.843	99.843	99.843	99.843
hCoV-19/Japan/DP0645/2020|EPI_ISL_416612 translation	100	98.943	99.1	99.25	99.322	99.472	99.547	99.55	99.543	99.55	99.547	99.55	99.622	99.607	99.622	99.622	99.618	99.686	99.7	99.764	99.764	99.775	99.771	99.771	99.843	99.843	99.85	99.846	99.85	99.843	99.843	99.846	99.843	99.843	99.85	99.85	99.85	99.85	99.846	99.846	99.843	99.846	99.846	99.843	99.843	99.843	99.843	99.843	99.843
hCoV-19/Japan/DP0687/2020|EPI_ISL_416614 translation	100	98.943	99.1	99.25	99.322	99.472	99.547	99.55	99.543	99.55	99.547	99.55	99.622	99.607	99.622	99.622	99.618	99.686	99.7	99.764	99.764	99.775	99.771	99.771	99.843	99.843	99.85	99.846	99.85	99.843	99.843	99.846	99.843	99.843	99.85	99.85	99.85	99.85	99.846	99.846	99.843	99.846	99.846	99.843	99.843	99.843	99.843	99.843	99.843
hCoV-19/Japan/DP0699/2020|EPI_ISL_416617 translation	100	98.943	99.1	99.25	99.322	99.472	99.547	99.55	99.543	99.55	99.547	99.55	99.622	99.607	99.622	99.622	99.618	99.686	99.7	99.764	99.764	99.775	99.771	99.771	99.843	99.843	99.85	99.846	99.85	99.843	99.843	99.846	99.843	99.843	99.85	99.85	99.85	99.85	99.846	99.846	99.843	99.846	99.846	99.843	99.843	99.843	99.843	99.843	99.843
hCoV-19/Japan/DP0703/2020|EPI_ISL_416619 translation	100	98.943	99.1	99.25	99.322	99.472	99.547	99.55	99.543	99.55	99.547	99.55	99.622	99.607	99.622	99.622	99.618	99.686	99.7	99.764	99.764	99.775	99.771	99.771	99.843	99.843	99.85	99.846	99.85	99.843	99.843	99.846	99.843	99.843	99.85	99.85	99.85	99.85	99.846	99.846	99.843	99.846	99.846	99.843	99.843	99.843	99.843	99.843	99.843
hCoV-19/Japan/DP0724/2020|EPI_ISL_416620 translation	100	98.943	99.1	99.25	99.322	99.472	99.547	99.55	99.543	99.55	99.547	99.55	99.622	99.607	99.622	99.622	99.618	99.686	99.7	99.764	99.764	99.775	99.771	99.771	99.843	99.843	99.85	99.846	99.85	99.843	99.843	99.846	99.843	99.843	99.85	99.85	99.85	99.85	99.846	99.846	99.843	99.846	99.846	99.843	99.843	99.843	99.843	99.843	99.843
hCoV-19/Japan/DP0743/2020|EPI_ISL_416621 translation	100	98.943	99.1	99.25	99.322	99.472	99.547	99.55	99.543	99.55	99.547	99.55	99.622	99.607	99.622	99.622	99.618	99.686	99.7	99.764	99.764	99.775	99.771	99.771	99.843	99.843	99.85	99.846	99.85	99.843	99.843	99.846	99.843	99.843	99.85	99.85	99.85	99.85	99.846	99.846	99.843	99.846	99.846	99.843	99.843	99.843	99.843	99.843	99.843
hCoV-19/Japan/DP0752/2020|EPI_ISL_416622 translation	100	98.943	99.1	99.25	99.322	99.472	99.547	99.55	99.543	99.55	99.547	99.55	99.622	99.607	99.622	99.622	99.618	99.686	99.7	99.764	99.764	99.775	99.771	99.771	99.843	99.843	99.85	99.846	99.85	99.843	99.843	99.846	99.843	99.843	99.85	99.85	99.85	99.85	99.846	99.846	99.843	99.846	99.846	99.843	99.843	99.843	99.843	99.843	99.843
hCoV-19/Japan/DP0764/2020|EPI_ISL_416624 translation	100	98.943	99.1	99.25	99.322	99.472	99.547	99.55	99.543	99.55	99.547	99.55	99.622	99.607	99.622	99.622	99.618	99.686	99.7	99.764	99.764	99.775	99.771	99.771	99.843	99.843	99.85	99.846	99.85	99.843	99.843	99.846	99.843	99.843	99.85	99.85	99.85	99.85	99.846	99.846	99.843	99.846	99.846	99.843	99.843	99.843	99.843	99.843	99.843
hCoV-19/Japan/DP0765/2020|EPI_ISL_416625 translation	100	98.943	99.1	99.25	99.322	99.472	99.547	99.55	99.543	99.55	99.547	99.55	99.622	99.607	99.622	99.622	99.618	99.686	99.7	99.764	99.764	99.775	99.771	99.771	99.843	99.843	99.85	99.846	99.85	99.843	99.843	99.846	99.843	99.843	99.85	99.85	99.85	99.85	99.846	99.846	99.843	99.846	99.846	99.843	99.843	99.843	99.843	99.843	99.843
hCoV-19/Japan/DP0785/2020|EPI_ISL_416627 translation	100	98.943	99.1	99.25	99.322	99.472	99.547	99.55	99.543	99.55	99.547	99.55	99.622	99.607	99.622	99.622	99.618	99.686	99.7	99.764	99.764	99.775	99.771	99.771	99.843	99.843	99.85	99.846	99.85	99.843	99.843	99.846	99.843	99.843	99.85	99.85	99.85	99.85	99.846	99.846	99.843	99.846	99.846	99.843	99.843	99.843	99.843	99.843	99.843
hCoV-19/Japan/DP0786/2020|EPI_ISL_416628 translation	100	98.943	99.1	99.25	99.322	99.472	99.547	99.55	99.543	99.55	99.547	99.55	99.622	99.607	99.622	99.622	99.618	99.686	99.7	99.764	99.764	99.775	99.771	99.771	99.843	99.843	99.85	99.846	99.85	99.843	99.843	99.846	99.843	99.843	99.85	99.85	99.85	99.85	99.846	99.846	99.843	99.846	99.846	99.843	99.843	99.843	99.843	99.843	99.843
hCoV-19/Japan/DP0802/2020|EPI_ISL_416629 translation	100	98.943	99.1	99.25	99.322	99.472	99.547	99.55	99.543	99.55	99.547	99.55	99.622	99.607	99.622	99.622	99.618	99.686	99.7	99.764	99.764	99.775	99.771	99.771	99.843	99.843	99.85	99.846	99.85	99.843	99.843	99.846	99.843	99.843	99.85	99.85	99.85	99.85	99.846	99.846	99.843	99.846	99.846	99.843	99.843	99.843	99.843	99.843	99.843
hCoV-19/Japan/DP0803/2020|EPI_ISL_416630 translation	100	98.943	99.1	99.25	99.322	99.472	99.547	99.55	99.543	99.55	99.547	99.55	99.622	99.607	99.622	99.622	99.618	99.686	99.7	99.764	99.764	99.775	99.771	99.771	99.843	99.843	99.85	99.846	99.85	99.843	99.843	99.846	99.843	99.843	99.85	99.85	99.85	99.85	99.846	99.846	99.843	99.846	99.846	99.843	99.843	99.843	99.843	99.843	99.843
hCoV-19/Japan/DP0804/2020|EPI_ISL_416631 translation	100	98.943	99.1	99.25	99.322	99.472	99.547	99.55	99.543	99.55	99.547	99.55	99.622	99.607	99.622	99.622	99.618	99.686	99.7	99.764	99.764	99.775	99.771	99.771	99.843	99.843	99.85	99.846	99.85	99.843	99.843	99.846	99.843	99.843	99.85	99.85	99.85	99.85	99.846	99.846	99.843	99.846	99.846	99.843	99.843	99.843	99.843	99.843	99.843
hCoV-19/Japan/DP0827/2020|EPI_ISL_416632 translation	100	98.943	99.1	99.25	99.322	99.472	99.547	99.55	99.543	99.55	99.547	99.55	99.622	99.607	99.622	99.622	99.618	99.686	99.7	99.764	99.764	99.775	99.771	99.771	99.843	99.843	99.85	99.846	99.85	99.843	99.843	99.846	99.843	99.843	99.85	99.85	99.85	99.85	99.846	99.846	99.843	99.846	99.846	99.843	99.843	99.843	99.843	99.843	99.843
hCoV-19/Japan/DP0880/2020|EPI_ISL_416633 translation	100	98.943	99.1	99.25	99.322	99.472	99.547	99.55	99.543	99.55	99.547	99.55	99.622	99.607	99.622	99.622	99.618	99.686	99.7	99.764	99.764	99.775	99.771	99.771	99.843	99.843	99.85	99.846	99.85	99.843	99.843	99.846	99.843	99.843	99.85	99.85	99.85	99.85	99.846	99.846	99.843	99.846	99.846	99.843	99.843	99.843	99.843	99.843	99.843
hCoV-19/Japan/DP0890/2020|EPI_ISL_416634 translation	100	98.943	99.1	99.25	99.322	99.472	99.547	99.55	99.543	99.55	99.547	99.55	99.622	99.607	99.622	99.622	99.618	99.686	99.7	99.764	99.764	99.775	99.771	99.771	99.843	99.843	99.85	99.846	99.85	99.843	99.843	99.846	99.843	99.843	99.85	99.85	99.85	99.85	99.846	99.846	99.843	99.846	99.846	99.843	99.843	99.843	99.843	99.843	99.843
hCoV-19/Kuwait/KU09/2020|EPI_ISL_416541 translation	100	98.943	99.1	99.25	99.322	99.472	99.547	99.55	99.543	99.55	99.547	99.55	99.622	99.607	99.622	99.622	99.618	99.686	99.7	99.764	99.764	99.775	99.771	99.771	99.843	99.843	99.85	99.846	99.85	99.843	99.843	99.846	99.843	99.843	99.85	99.85	99.85	99.85	99.846	99.846	99.843	99.846	99.846	99.843	99.843	99.843	99.843	99.843	99.843
hCoV-19/Kuwait/KU12/2020|EPI_ISL_416458 translation	100	98.943	99.1	99.25	99.322	99.472	99.547	99.55	99.543	99.55	99.547	99.55	99.622	99.607	99.622	99.622	99.618	99.686	99.7	99.764	99.764	99.775	99.771	99.771	99.843	99.843	99.85	99.846	99.85	99.843	99.843	99.846	99.843	99.843	99.85	99.85	99.85	99.85	99.846	99.846	99.843	99.846	99.846	99.843	99.843	99.843	99.843	99.843	99.843
hCoV-19/Kuwait/KU17/2020|EPI_ISL_416542 translation	100	98.943	99.1	99.25	99.322	99.472	99.547	99.55	99.543	99.55	99.547	99.55	99.622	99.607	99.622	99.622	99.618	99.686	99.7	99.764	99.764	99.775	99.771	99.771	99.843	99.843	99.85	99.846	99.85	99.843	99.843	99.846	99.843	99.843	99.85	99.85	99.85	99.85	99.846	99.846	99.843	99.846	99.846	99.843	99.843	99.843	99.843	99.843	99.843
hCoV-19/Kuwait/KU18/2020|EPI_ISL_416543 translation	100	98.943	99.1	99.25	99.322	99.472	99.547	99.55	99.543	99.55	99.547	99.55	99.622	99.607	99.622	99.622	99.618	99.686	99.7	99.764	99.764	99.775	99.771	99.771	99.843	99.843	99.85	99.846	99.85	99.843	99.843	99.846	99.843	99.843	99.85	99.85	99.85	99.85	99.846	99.846	99.843	99.846	99.846	99.843	99.843	99.843	99.843	99.843	99.843
hCoV-19/Malaysia/MKAK-CL-2020-5045/2020|EPI_ISL_416829 translation	100	98.943	99.1	99.25	99.322	99.472	99.547	99.55	99.543	99.55	99.547	99.55	99.622	99.607	99.622	99.622	99.618	99.686	99.7	99.764	99.764	99.775	99.771	99.771	99.843	99.843	99.85	99.846	99.85	99.843	99.843	99.846	99.843	99.843	99.85	99.85	99.85	99.85	99.846	99.846	99.843	99.846	99.846	99.843	99.843	99.843	99.843	99.843	99.843
hCoV-19/Malaysia/MKAK-CL-2020-5047/2020|EPI_ISL_416866 translation	100	98.943	99.1	99.25	99.322	99.472	99.547	99.55	99.543	99.55	99.547	99.55	99.622	99.607	99.622	99.622	99.618	99.686	99.7	99.764	99.764	99.775	99.771	99.771	99.843	99.843	99.85	99.846	99.85	99.843	99.843	99.846	99.843	99.843	99.85	99.85	99.85	99.85	99.846	99.846	99.843	99.846	99.846	99.843	99.843	99.843	99.843	99.843	99.843
hCoV-19/Malaysia/MKAK-CL-2020-5096/2020|EPI_ISL_416885 translation	100	98.943	99.1	99.25	99.322	99.472	99.547	99.55	99.543	99.55	99.547	99.55	99.622	99.607	99.622	99.622	99.618	99.686	99.7	99.764	99.764	99.775	99.771	99.771	99.843	99.843	99.85	99.846	99.85	99.843	99.843	99.846	99.843	99.843	99.85	99.85	99.85	99.85	99.846	99.846	99.843	99.846	99.846	99.843	99.843	99.843	99.843	99.843	99.843
hCoV-19/Malaysia/MKAK-CL-2020-6430/2020|EPI_ISL_416886 translation	100	98.943	99.1	99.25	99.322	99.472	99.547	99.55	99.543	99.55	99.547	99.55	99.622	99.607	99.622	99.622	99.618	99.686	99.7	99.764	99.764	99.775	99.771	99.771	99.843	99.843	99.85	99.846	99.85	99.843	99.843	99.846	99.843	99.843	99.85	99.85	99.85	99.85	99.846	99.846	99.843	99.846	99.846	99.843	99.843	99.843	99.843	99.843	99.843
hCoV-19/Malaysia/MKAK-CL-2020-7554/2020|EPI_ISL_416907 translation	100	98.943	99.1	99.25	99.322	99.472	99.547	99.55	99.543	99.55	99.547	99.55	99.622	99.607	99.622	99.622	99.618	99.686	99.7	99.764	99.764	99.775	99.771	99.771	99.843	99.843	99.85	99.846	99.85	99.843	99.843	99.846	99.843	99.843	99.85	99.85	99.85	99.85	99.846	99.846	99.843	99.846	99.846	99.843	99.843	99.843	99.843	99.843	99.843
hCoV-19/New translation	100	98.943	99.1	99.25	99.322	99.472	99.547	99.55	99.543	99.55	99.547	99.55	99.622	99.607	99.622	99.622	99.618	99.686	99.7	99.764	99.764	99.775	99.771	99.771	99.843	99.843	99.85	99.846	99.85	99.843	99.843	99.846	99.843	99.843	99.85	99.85	99.85	99.85	99.846	99.846	99.843	99.846	99.846	99.843	99.843	99.843	99.843	99.843	99.843
hCoV-19/Poland/PL_P1/2020|EPI_ISL_416488 translation	100	98.943	99.1	99.25	99.322	99.472	99.547	99.55	99.543	99.55	99.547	99.55	99.622	99.607	99.622	99.622	99.618	99.686	99.7	99.764	99.764	99.775	99.771	99.771	99.843	99.843	99.85	99.846	99.85	99.843	99.843	99.846	99.843	99.843	99.85	99.85	99.85	99.85	99.846	99.846	99.843	99.846	99.846	99.843	99.843	99.843	99.843	99.843	99.843
hCoV-19/Shanghai/SH0002/2020|EPI_ISL_416316 translation	100	98.943	99.1	99.25	99.322	99.472	99.547	99.55	99.543	99.55	99.547	99.55	99.622	99.607	99.622	99.622	99.618	99.686	99.7	99.764	99.764	99.775	99.771	99.771	99.843	99.843	99.85	99.846	99.85	99.843	99.843	99.846	99.843	99.843	99.85	99.85	99.85	99.85	99.846	99.846	99.843	99.846	99.846	99.843	99.843	99.843	99.843	99.843	99.843
hCoV-19/Shanghai/SH0003/2020|EPI_ISL_416317 translation	100	98.943	99.1	99.25	99.322	99.472	99.547	99.55	99.543	99.55	99.547	99.55	99.622	99.607	99.622	99.622	99.618	99.686	99.7	99.764	99.764	99.775	99.771	99.771	99.843	99.843	99.85	99.846	99.85	99.843	99.843	99.846	99.843	99.843	99.85	99.85	99.85	99.85	99.846	99.846	99.843	99.846	99.846	99.843	99.843	99.843	99.843	99.843	99.843
hCoV-19/Shanghai/SH0004/2020|EPI_ISL_416318 translation	100	98.943	99.1	99.25	99.322	99.472	99.547	99.55	99.543	99.55	99.547	99.55	99.622	99.607	99.622	99.622	99.618	99.686	99.7	99.764	99.764	99.775	99.771	99.771	99.843	99.843	99.85	99.846	99.85	99.843	99.843	99.846	99.843	99.843	99.85	99.85	99.85	99.85	99.846	99.846	99.843	99.846	99.846	99.843	99.843	99.843	99.843	99.843	99.843
hCoV-19/Shanghai/SH0005/2020|EPI_ISL_416319 translation	100	98.943	99.1	99.25	99.322	99.472	99.547	99.55	99.543	99.55	99.547	99.55	99.622	99.607	99.622	99.622	99.618	99.686	99.7	99.764	99.764	99.775	99.771	99.771	99.843	99.843	99.85	99.846	99.85	99.843	99.843	99.846	99.843	99.843	99.85	99.85	99.85	99.85	99.846	99.846	99.843	99.846	99.846	99.843	99.843	99.843	99.843	99.843	99.843
hCoV-19/Shanghai/SH0009/2020|EPI_ISL_416322 translation	100	98.943	99.1	99.25	99.322	99.472	99.547	99.55	99.543	99.55	99.547	99.55	99.622	99.607	99.622	99.622	99.618	99.686	99.7	99.764	99.764	99.775	99.771	99.771	99.843	99.843	99.85	99.846	99.85	99.843	99.843	99.846	99.843	99.843	99.85	99.85	99.85	99.85	99.846	99.846	99.843	99.846	99.846	99.843	99.843	99.843	99.843	99.843	99.843
hCoV-19/Shanghai/SH0011/2020|EPI_ISL_416324 translation	100	98.943	99.1	99.25	99.322	99.472	99.547	99.55	99.543	99.55	99.547	99.55	99.622	99.607	99.622	99.622	99.618	99.686	99.7	99.764	99.764	99.775	99.771	99.771	99.843	99.843	99.85	99.846	99.85	99.843	99.843	99.846	99.843	99.843	99.85	99.85	99.85	99.85	99.846	99.846	99.843	99.846	99.846	99.843	99.843	99.843	99.843	99.843	99.843
hCoV-19/Shanghai/SH0012/2020|EPI_ISL_416325 translation	100	98.943	99.1	99.25	99.322	99.472	99.547	99.55	99.543	99.55	99.547	99.55	99.622	99.607	99.622	99.622	99.618	99.686	99.7	99.764	99.764	99.775	99.771	99.771	99.843	99.843	99.85	99.846	99.85	99.843	99.843	99.846	99.843	99.843	99.85	99.85	99.85	99.85	99.846	99.846	99.843	99.846	99.846	99.843	99.843	99.843	99.843	99.843	99.843
hCoV-19/Shanghai/SH0013/2020|EPI_ISL_416326 translation	100	98.943	99.1	99.25	99.322	99.472	99.547	99.55	99.543	99.55	99.547	99.55	99.622	99.607	99.622	99.622	99.618	99.686	99.7	99.764	99.764	99.775	99.771	99.771	99.843	99.843	99.85	99.846	99.85	99.843	99.843	99.846	99.843	99.843	99.85	99.85	99.85	99.85	99.846	99.846	99.843	99.846	99.846	99.843	99.843	99.843	99.843	99.843	99.843
hCoV-19/Shanghai/SH0021/2020|EPI_ISL_416330 translation	100	98.943	99.1	99.25	99.322	99.472	99.547	99.55	99.543	99.55	99.547	99.55	99.622	99.607	99.622	99.622	99.618	99.686	99.7	99.764	99.764	99.775	99.771	99.771	99.843	99.843	99.85	99.846	99.85	99.843	99.843	99.846	99.843	99.843	99.85	99.85	99.85	99.85	99.846	99.846	99.843	99.846	99.846	99.843	99.843	99.843	99.843	99.843	99.843
hCoV-19/Shanghai/SH0022/2020|EPI_ISL_416331 translation	100	98.943	99.1	99.25	99.322	99.472	99.547	99.55	99.543	99.55	99.547	99.55	99.622	99.607	99.622	99.622	99.618	99.686	99.7	99.764	99.764	99.775	99.771	99.771	99.843	99.843	99.85	99.846	99.85	99.843	99.843	99.846	99.843	99.843	99.85	99.85	99.85	99.85	99.846	99.846	99.843	99.846	99.846	99.843	99.843	99.843	99.843	99.843	99.843
hCoV-19/Shanghai/SH0023/2020|EPI_ISL_416332 translation	100	98.943	99.1	99.25	99.322	99.472	99.547	99.55	99.543	99.55	99.547	99.55	99.622	99.607	99.622	99.622	99.618	99.686	99.7	99.764	99.764	99.775	99.771	99.771	99.843	99.843	99.85	99.846	99.85	99.843	99.843	99.846	99.843	99.843	99.85	99.85	99.85	99.85	99.846	99.846	99.843	99.846	99.846	99.843	99.843	99.843	99.843	99.843	99.843
hCoV-19/Shanghai/SH0024/2020|EPI_ISL_416333 translation	100	98.943	99.1	99.25	99.322	99.472	99.547	99.55	99.543	99.55	99.547	99.55	99.622	99.607	99.622	99.622	99.618	99.686	99.7	99.764	99.764	99.775	99.771	99.771	99.843	99.843	99.85	99.846	99.85	99.843	99.843	99.846	99.843	99.843	99.85	99.85	99.85	99.85	99.846	99.846	99.843	99.846	99.846	99.843	99.843	99.843	99.843	99.843	99.843
hCoV-19/Shanghai/SH0026/2020|EPI_ISL_416335 translation	100	98.943	99.1	99.25	99.322	99.472	99.547	99.55	99.543	99.55	99.547	99.55	99.622	99.607	99.622	99.622	99.618	99.686	99.7	99.764	99.764	99.775	99.771	99.771	99.843	99.843	99.85	99.846	99.85	99.843	99.843	99.846	99.843	99.843	99.85	99.85	99.85	99.85	99.846	99.846	99.843	99.846	99.846	99.843	99.843	99.843	99.843	99.843	99.843
hCoV-19/Shanghai/SH0027/2020|EPI_ISL_416336 translation	100	98.943	99.1	99.25	99.322	99.472	99.547	99.55	99.543	99.55	99.547	99.55	99.622	99.607	99.622	99.622	99.618	99.686	99.7	99.764	99.764	99.775	99.771	99.771	99.843	99.843	99.85	99.846	99.85	99.843	99.843	99.846	99.843	99.843	99.85	99.85	99.85	99.85	99.846	99.846	99.843	99.846	99.846	99.843	99.843	99.843	99.843	99.843	99.843
hCoV-19/Shanghai/SH0028/2020|EPI_ISL_416337 translation	100	98.943	99.1	99.25	99.322	99.472	99.547	99.55	99.543	99.55	99.547	99.55	99.622	99.607	99.622	99.622	99.618	99.686	99.7	99.764	99.764	99.775	99.771	99.771	99.843	99.843	99.85	99.846	99.85	99.843	99.843	99.846	99.843	99.843	99.85	99.85	99.85	99.85	99.846	99.846	99.843	99.846	99.846	99.843	99.843	99.843	99.843	99.843	99.843
hCoV-19/Shanghai/SH0029/2020|EPI_ISL_416338 translation	100	98.943	99.1	99.25	99.322	99.472	99.547	99.55	99.543	99.55	99.547	99.55	99.622	99.607	99.622	99.622	99.618	99.686	99.7	99.764	99.764	99.775	99.771	99.771	99.843	99.843	99.85	99.846	99.85	99.843	99.843	99.846	99.843	99.843	99.85	99.85	99.85	99.85	99.846	99.846	99.843	99.846	99.846	99.843	99.843	99.843	99.843	99.843	99.843
hCoV-19/Shanghai/SH0030/2020|EPI_ISL_416339 translation	100	98.943	99.1	99.25	99.322	99.472	99.547	99.55	99.543	99.55	99.547	99.55	99.622	99.607	99.622	99.622	99.618	99.686	99.7	99.764	99.764	99.775	99.771	99.771	99.843	99.843	99.85	99.846	99.85	99.843	99.843	99.846	99.843	99.843	99.85	99.85	99.85	99.85	99.846	99.846	99.843	99.846	99.846	99.843	99.843	99.843	99.843	99.843	99.843
hCoV-19/Shanghai/SH0031/2020|EPI_ISL_416340 translation	100	98.943	99.1	99.25	99.322	99.472	99.547	99.55	99.543	99.55	99.547	99.55	99.622	99.607	99.622	99.622	99.618	99.686	99.7	99.764	99.764	99.775	99.771	99.771	99.843	99.843	99.85	99.846	99.85	99.843	99.843	99.846	99.843	99.843	99.85	99.85	99.85	99.85	99.846	99.846	99.843	99.846	99.846	99.843	99.843	99.843	99.843	99.843	99.843
hCoV-19/Shanghai/SH0032/2020|EPI_ISL_416341 translation	100	98.943	99.1	99.25	99.322	99.472	99.547	99.55	99.543	99.55	99.547	99.55	99.622	99.607	99.622	99.622	99.618	99.686	99.7	99.764	99.764	99.775	99.771	99.771	99.843	99.843	99.85	99.846	99.85	99.843	99.843	99.846	99.843	99.843	99.85	99.85	99.85	99.85	99.846	99.846	99.843	99.846	99.846	99.843	99.843	99.843	99.843	99.843	99.843
hCoV-19/Shanghai/SH0033/2020|EPI_ISL_416342 translation	100	98.943	99.1	99.25	99.322	99.472	99.547	99.55	99.543	99.55	99.547	99.55	99.622	99.607	99.622	99.622	99.618	99.686	99.7	99.764	99.764	99.775	99.771	99.771	99.843	99.843	99.85	99.846	99.85	99.843	99.843	99.846	99.843	99.843	99.85	99.85	99.85	99.85	99.846	99.846	99.843	99.846	99.846	99.843	99.843	99.843	99.843	99.843	99.843
hCoV-19/Shanghai/SH0034/2020|EPI_ISL_416343 translation	100	98.943	99.1	99.25	99.322	99.472	99.547	99.55	99.543	99.55	99.547	99.55	99.622	99.607	99.622	99.622	99.618	99.686	99.7	99.764	99.764	99.775	99.771	99.771	99.843	99.843	99.85	99.846	99.85	99.843	99.843	99.846	99.843	99.843	99.85	99.85	99.85	99.85	99.846	99.846	99.843	99.846	99.846	99.843	99.843	99.843	99.843	99.843	99.843
hCoV-19/Shanghai/SH0036/2020|EPI_ISL_416345 translation	100	98.943	99.1	99.25	99.322	99.472	99.547	99.55	99.543	99.55	99.547	99.55	99.622	99.607	99.622	99.622	99.618	99.686	99.7	99.764	99.764	99.775	99.771	99.771	99.843	99.843	99.85	99.846	99.85	99.843	99.843	99.846	99.843	99.843	99.85	99.85	99.85	99.85	99.846	99.846	99.843	99.846	99.846	99.843	99.843	99.843	99.843	99.843	99.843
hCoV-19/Shanghai/SH0037/2020|EPI_ISL_416346 translation	100	98.943	99.1	99.25	99.322	99.472	99.547	99.55	99.543	99.55	99.547	99.55	99.622	99.607	99.622	99.622	99.618	99.686	99.7	99.764	99.764	99.775	99.771	99.771	99.843	99.843	99.85	99.846	99.85	99.843	99.843	99.846	99.843	99.843	99.85	99.85	99.85	99.85	99.846	99.846	99.843	99.846	99.846	99.843	99.843	99.843	99.843	99.843	99.843
hCoV-19/Shanghai/SH0038/2020|EPI_ISL_416347 translation	100	98.943	99.1	99.25	99.322	99.472	99.547	99.55	99.543	99.55	99.547	99.55	99.622	99.607	99.622	99.622	99.618	99.686	99.7	99.764	99.764	99.775	99.771	99.771	99.843	99.843	99.85	99.846	99.85	99.843	99.843	99.846	99.843	99.843	99.85	99.85	99.85	99.85	99.846	99.846	99.843	99.846	99.846	99.843	99.843	99.843	99.843	99.843	99.843
hCoV-19/Shanghai/SH0040/2020|EPI_ISL_416349 translation	100	98.943	99.1	99.25	99.322	99.472	99.547	99.55	99.543	99.55	99.547	99.55	99.622	99.607	99.622	99.622	99.618	99.686	99.7	99.764	99.764	99.775	99.771	99.771	99.843	99.843	99.85	99.846	99.85	99.843	99.843	99.846	99.843	99.843	99.85	99.85	99.85	99.85	99.846	99.846	99.843	99.846	99.846	99.843	99.843	99.843	99.843	99.843	99.843
hCoV-19/Shanghai/SH0042/2020|EPI_ISL_416351 translation	100	98.943	99.1	99.25	99.322	99.472	99.547	99.55	99.543	99.55	99.547	99.55	99.622	99.607	99.622	99.622	99.618	99.686	99.7	99.764	99.764	99.775	99.771	99.771	99.843	99.843	99.85	99.846	99.85	99.843	99.843	99.846	99.843	99.843	99.85	99.85	99.85	99.85	99.846	99.846	99.843	99.846	99.846	99.843	99.843	99.843	99.843	99.843	99.843
hCoV-19/Shanghai/SH0043/2020|EPI_ISL_416352 translation	100	98.943	99.1	99.25	99.322	99.472	99.547	99.55	99.543	99.55	99.547	99.55	99.622	99.607	99.622	99.622	99.618	99.686	99.7	99.764	99.764	99.775	99.771	99.771	99.843	99.843	99.85	99.846	99.85	99.843	99.843	99.846	99.843	99.843	99.85	99.85	99.85	99.85	99.846	99.846	99.843	99.846	99.846	99.843	99.843	99.843	99.843	99.843	99.843
hCoV-19/Shanghai/SH0044/2020|EPI_ISL_416353 translation	100	98.943	99.1	99.25	99.322	99.472	99.547	99.55	99.543	99.55	99.547	99.55	99.622	99.607	99.622	99.622	99.618	99.686	99.7	99.764	99.764	99.775	99.771	99.771	99.843	99.843	99.85	99.846	99.85	99.843	99.843	99.846	99.843	99.843	99.85	99.85	99.85	99.85	99.846	99.846	99.843	99.846	99.846	99.843	99.843	99.843	99.843	99.843	99.843
hCoV-19/Shanghai/SH0045/2020|EPI_ISL_416354 translation	100	98.943	99.1	99.25	99.322	99.472	99.547	99.55	99.543	99.55	99.547	99.55	99.622	99.607	99.622	99.622	99.618	99.686	99.7	99.764	99.764	99.775	99.771	99.771	99.843	99.843	99.85	99.846	99.85	99.843	99.843	99.846	99.843	99.843	99.85	99.85	99.85	99.85	99.846	99.846	99.843	99.846	99.846	99.843	99.843	99.843	99.843	99.843	99.843
hCoV-19/Shanghai/SH0049/2020|EPI_ISL_416357 translation	100	98.943	99.1	99.25	99.322	99.472	99.547	99.55	99.543	99.55	99.547	99.55	99.622	99.607	99.622	99.622	99.618	99.686	99.7	99.764	99.764	99.775	99.771	99.771	99.843	99.843	99.85	99.846	99.85	99.843	99.843	99.846	99.843	99.843	99.85	99.85	99.85	99.85	99.846	99.846	99.843	99.846	99.846	99.843	99.843	99.843	99.843	99.843	99.843
hCoV-19/Shanghai/SH0050/2020|EPI_ISL_416358 translation	100	98.943	99.1	99.25	99.322	99.472	99.547	99.55	99.543	99.55	99.547	99.55	99.622	99.607	99.622	99.622	99.618	99.686	99.7	99.764	99.764	99.775	99.771	99.771	99.843	99.843	99.85	99.846	99.85	99.843	99.843	99.846	99.843	99.843	99.85	99.85	99.85	99.85	99.846	99.846	99.843	99.846	99.846	99.843	99.843	99.843	99.843	99.843	99.843
hCoV-19/Shanghai/SH0051/2020|EPI_ISL_416359 translation	100	98.943	99.1	99.25	99.322	99.472	99.547	99.55	99.543	99.55	99.547	99.55	99.622	99.607	99.622	99.622	99.618	99.686	99.7	99.764	99.764	99.775	99.771	99.771	99.843	99.843	99.85	99.846	99.85	99.843	99.843	99.846	99.843	99.843	99.85	99.85	99.85	99.85	99.846	99.846	99.843	99.846	99.846	99.843	99.843	99.843	99.843	99.843	99.843
hCoV-19/Shanghai/SH0052/2020|EPI_ISL_416360 translation	100	98.943	99.1	99.25	99.322	99.472	99.547	99.55	99.543	99.55	99.547	99.55	99.622	99.607	99.622	99.622	99.618	99.686	99.7	99.764	99.764	99.775	99.771	99.771	99.843	99.843	99.85	99.846	99.85	99.843	99.843	99.846	99.843	99.843	99.85	99.85	99.85	99.85	99.846	99.846	99.843	99.846	99.846	99.843	99.843	99.843	99.843	99.843	99.843
hCoV-19/Shanghai/SH0053/2020|EPI_ISL_416361 translation	100	98.943	99.1	99.25	99.322	99.472	99.547	99.55	99.543	99.55	99.547	99.55	99.622	99.607	99.622	99.622	99.618	99.686	99.7	99.764	99.764	99.775	99.771	99.771	99.843	99.843	99.85	99.846	99.85	99.843	99.843	99.846	99.843	99.843	99.85	99.85	99.85	99.85	99.846	99.846	99.843	99.846	99.846	99.843	99.843	99.843	99.843	99.843	99.843
hCoV-19/Shanghai/SH0054/2020|EPI_ISL_416362 translation	100	98.943	99.1	99.25	99.322	99.472	99.547	99.55	99.543	99.55	99.547	99.55	99.622	99.607	99.622	99.622	99.618	99.686	99.7	99.764	99.764	99.775	99.771	99.771	99.843	99.843	99.85	99.846	99.85	99.843	99.843	99.846	99.843	99.843	99.85	99.85	99.85	99.85	99.846	99.846	99.843	99.846	99.846	99.843	99.843	99.843	99.843	99.843	99.843
hCoV-19/Shanghai/SH0055/2020|EPI_ISL_416363 translation	100	98.943	99.1	99.25	99.322	99.472	99.547	99.55	99.543	99.55	99.547	99.55	99.622	99.607	99.622	99.622	99.618	99.686	99.7	99.764	99.764	99.775	99.771	99.771	99.843	99.843	99.85	99.846	99.85	99.843	99.843	99.846	99.843	99.843	99.85	99.85	99.85	99.85	99.846	99.846	99.843	99.846	99.846	99.843	99.843	99.843	99.843	99.843	99.843
hCoV-19/Shanghai/SH0056/2020|EPI_ISL_416364 translation	100	98.943	99.1	99.25	99.322	99.472	99.547	99.55	99.543	99.55	99.547	99.55	99.622	99.607	99.622	99.622	99.618	99.686	99.7	99.764	99.764	99.775	99.771	99.771	99.843	99.843	99.85	99.846	99.85	99.843	99.843	99.846	99.843	99.843	99.85	99.85	99.85	99.85	99.846	99.846	99.843	99.846	99.846	99.843	99.843	99.843	99.843	99.843	99.843
hCoV-19/Shanghai/SH0058/2020|EPI_ISL_416365 translation	100	98.943	99.1	99.25	99.322	99.472	99.547	99.55	99.543	99.55	99.547	99.55	99.622	99.607	99.622	99.622	99.618	99.686	99.7	99.764	99.764	99.775	99.771	99.771	99.843	99.843	99.85	99.846	99.85	99.843	99.843	99.846	99.843	99.843	99.85	99.85	99.85	99.85	99.846	99.846	99.843	99.846	99.846	99.843	99.843	99.843	99.843	99.843	99.843
hCoV-19/Shanghai/SH0059/2020|EPI_ISL_416366 translation	100	98.943	99.1	99.25	99.322	99.472	99.547	99.55	99.543	99.55	99.547	99.55	99.622	99.607	99.622	99.622	99.618	99.686	99.7	99.764	99.764	99.775	99.771	99.771	99.843	99.843	99.85	99.846	99.85	99.843	99.843	99.846	99.843	99.843	99.85	99.85	99.85	99.85	99.846	99.846	99.843	99.846	99.846	99.843	99.843	99.843	99.843	99.843	99.843
hCoV-19/Shanghai/SH0066/2020|EPI_ISL_416369 translation	100	98.943	99.1	99.25	99.322	99.472	99.547	99.55	99.543	99.55	99.547	99.55	99.622	99.607	99.622	99.622	99.618	99.686	99.7	99.764	99.764	99.775	99.771	99.771	99.843	99.843	99.85	99.846	99.85	99.843	99.843	99.846	99.843	99.843	99.85	99.85	99.85	99.85	99.846	99.846	99.843	99.846	99.846	99.843	99.843	99.843	99.843	99.843	99.843
hCoV-19/Shanghai/SH0068/2020|EPI_ISL_416371 translation	100	98.943	99.1	99.25	99.322	99.472	99.547	99.55	99.543	99.55	99.547	99.55	99.622	99.607	99.622	99.622	99.618	99.686	99.7	99.764	99.764	99.775	99.771	99.771	99.843	99.843	99.85	99.846	99.85	99.843	99.843	99.846	99.843	99.843	99.85	99.85	99.85	99.85	99.846	99.846	99.843	99.846	99.846	99.843	99.843	99.843	99.843	99.843	99.843
hCoV-19/Shanghai/SH0070/2020|EPI_ISL_416373 translation	100	98.943	99.1	99.25	99.322	99.472	99.547	99.55	99.543	99.55	99.547	99.55	99.622	99.607	99.622	99.622	99.618	99.686	99.7	99.764	99.764	99.775	99.771	99.771	99.843	99.843	99.85	99.846	99.85	99.843	99.843	99.846	99.843	99.843	99.85	99.85	99.85	99.85	99.846	99.846	99.843	99.846	99.846	99.843	99.843	99.843	99.843	99.843	99.843
hCoV-19/Shanghai/SH0072/2020|EPI_ISL_416375 translation	100	98.943	99.1	99.25	99.322	99.472	99.547	99.55	99.543	99.55	99.547	99.55	99.622	99.607	99.622	99.622	99.618	99.686	99.7	99.764	99.764	99.775	99.771	99.771	99.843	99.843	99.85	99.846	99.85	99.843	99.843	99.846	99.843	99.843	99.85	99.85	99.85	99.85	99.846	99.846	99.843	99.846	99.846	99.843	99.843	99.843	99.843	99.843	99.843
hCoV-19/Shanghai/SH0073/2020|EPI_ISL_416376 translation	100	98.943	99.1	99.25	99.322	99.472	99.547	99.55	99.543	99.55	99.547	99.55	99.622	99.607	99.622	99.622	99.618	99.686	99.7	99.764	99.764	99.775	99.771	99.771	99.843	99.843	99.85	99.846	99.85	99.843	99.843	99.846	99.843	99.843	99.85	99.85	99.85	99.85	99.846	99.846	99.843	99.846	99.846	99.843	99.843	99.843	99.843	99.843	99.843
hCoV-19/Shanghai/SH0074/2020|EPI_ISL_416377 translation	100	98.943	99.1	99.25	99.322	99.472	99.547	99.55	99.543	99.55	99.547	99.55	99.622	99.607	99.622	99.622	99.618	99.686	99.7	99.764	99.764	99.775	99.771	99.771	99.843	99.843	99.85	99.846	99.85	99.843	99.843	99.846	99.843	99.843	99.85	99.85	99.85	99.85	99.846	99.846	99.843	99.846	99.846	99.843	99.843	99.843	99.843	99.843	99.843
hCoV-19/Shanghai/SH0077/2020|EPI_ISL_416380 translation	100	98.943	99.1	99.25	99.322	99.472	99.547	99.55	99.543	99.55	99.547	99.55	99.622	99.607	99.622	99.622	99.618	99.686	99.7	99.764	99.764	99.775	99.771	99.771	99.843	99.843	99.85	99.846	99.85	99.843	99.843	99.846	99.843	99.843	99.85	99.85	99.85	99.85	99.846	99.846	99.843	99.846	99.846	99.843	99.843	99.843	99.843	99.843	99.843
hCoV-19/Shanghai/SH0079/2020|EPI_ISL_416381 translation	100	98.943	99.1	99.25	99.322	99.472	99.547	99.55	99.543	99.55	99.547	99.55	99.622	99.607	99.622	99.622	99.618	99.686	99.7	99.764	99.764	99.775	99.771	99.771	99.843	99.843	99.85	99.846	99.85	99.843	99.843	99.846	99.843	99.843	99.85	99.85	99.85	99.85	99.846	99.846	99.843	99.846	99.846	99.843	99.843	99.843	99.843	99.843	99.843
hCoV-19/Shanghai/SH0080/2020|EPI_ISL_416382 translation	100	98.943	99.1	99.25	99.322	99.472	99.547	99.55	99.543	99.55	99.547	99.55	99.622	99.607	99.622	99.622	99.618	99.686	99.7	99.764	99.764	99.775	99.771	99.771	99.843	99.843	99.85	99.846	99.85	99.843	99.843	99.846	99.843	99.843	99.85	99.85	99.85	99.85	99.846	99.846	99.843	99.846	99.846	99.843	99.843	99.843	99.843	99.843	99.843
hCoV-19/Shanghai/SH0083/2020|EPI_ISL_416384 translation	100	98.943	99.1	99.25	99.322	99.472	99.547	99.55	99.543	99.55	99.547	99.55	99.622	99.607	99.622	99.622	99.618	99.686	99.7	99.764	99.764	99.775	99.771	99.771	99.843	99.843	99.85	99.846	99.85	99.843	99.843	99.846	99.843	99.843	99.85	99.85	99.85	99.85	99.846	99.846	99.843	99.846	99.846	99.843	99.843	99.843	99.843	99.843	99.843
hCoV-19/Shanghai/SH0093/2020|EPI_ISL_416389 translation	100	98.943	99.1	99.25	99.322	99.472	99.547	99.55	99.543	99.55	99.547	99.55	99.622	99.607	99.622	99.622	99.618	99.686	99.7	99.764	99.764	99.775	99.771	99.771	99.843	99.843	99.85	99.846	99.85	99.843	99.843	99.846	99.843	99.843	99.85	99.85	99.85	99.85	99.846	99.846	99.843	99.846	99.846	99.843	99.843	99.843	99.843	99.843	99.843
hCoV-19/Shanghai/SH0094/2020|EPI_ISL_416390 translation	100	98.943	99.1	99.25	99.322	99.472	99.547	99.55	99.543	99.55	99.547	99.55	99.622	99.607	99.622	99.622	99.618	99.686	99.7	99.764	99.764	99.775	99.771	99.771	99.843	99.843	99.85	99.846	99.85	99.843	99.843	99.846	99.843	99.843	99.85	99.85	99.85	99.85	99.846	99.846	99.843	99.846	99.846	99.843	99.843	99.843	99.843	99.843	99.843
hCoV-19/Shanghai/SH0101/2020|EPI_ISL_416393 translation	100	98.943	99.1	99.25	99.322	99.472	99.547	99.55	99.543	99.55	99.547	99.55	99.622	99.607	99.622	99.622	99.618	99.686	99.7	99.764	99.764	99.775	99.771	99.771	99.843	99.843	99.85	99.846	99.85	99.843	99.843	99.846	99.843	99.843	99.85	99.85	99.85	99.85	99.846	99.846	99.843	99.846	99.846	99.843	99.843	99.843	99.843	99.843	99.843
hCoV-19/Shanghai/SH0102/2020|EPI_ISL_416394 translation	100	98.943	99.1	99.25	99.322	99.472	99.547	99.55	99.543	99.55	99.547	99.55	99.622	99.607	99.622	99.622	99.618	99.686	99.7	99.764	99.764	99.775	99.771	99.771	99.843	99.843	99.85	99.846	99.85	99.843	99.843	99.846	99.843	99.843	99.85	99.85	99.85	99.85	99.846	99.846	99.843	99.846	99.846	99.843	99.843	99.843	99.843	99.843	99.843
hCoV-19/Shanghai/SH0107/2020|EPI_ISL_416397 translation	100	98.943	99.1	99.25	99.322	99.472	99.547	99.55	99.543	99.55	99.547	99.55	99.622	99.607	99.622	99.622	99.618	99.686	99.7	99.764	99.764	99.775	99.771	99.771	99.843	99.843	99.85	99.846	99.85	99.843	99.843	99.846	99.843	99.843	99.85	99.85	99.85	99.85	99.846	99.846	99.843	99.846	99.846	99.843	99.843	99.843	99.843	99.843	99.843
hCoV-19/Shanghai/SH0109/2020|EPI_ISL_416398 translation	100	98.943	99.1	99.25	99.322	99.472	99.547	99.55	99.543	99.55	99.547	99.55	99.622	99.607	99.622	99.622	99.618	99.686	99.7	99.764	99.764	99.775	99.771	99.771	99.843	99.843	99.85	99.846	99.85	99.843	99.843	99.846	99.843	99.843	99.85	99.85	99.85	99.85	99.846	99.846	99.843	99.846	99.846	99.843	99.843	99.843	99.843	99.843	99.843
hCoV-19/Shanghai/SH0110/2020|EPI_ISL_416399 translation	100	98.943	99.1	99.25	99.322	99.472	99.547	99.55	99.543	99.55	99.547	99.55	99.622	99.607	99.622	99.622	99.618	99.686	99.7	99.764	99.764	99.775	99.771	99.771	99.843	99.843	99.85	99.846	99.85	99.843	99.843	99.846	99.843	99.843	99.85	99.85	99.85	99.85	99.846	99.846	99.843	99.846	99.846	99.843	99.843	99.843	99.843	99.843	99.843
hCoV-19/Shanghai/SH0112/2020|EPI_ISL_416400 translation	100	98.943	99.1	99.25	99.322	99.472	99.547	99.55	99.543	99.55	99.547	99.55	99.622	99.607	99.622	99.622	99.618	99.686	99.7	99.764	99.764	99.775	99.771	99.771	99.843	99.843	99.85	99.846	99.85	99.843	99.843	99.846	99.843	99.843	99.85	99.85	99.85	99.85	99.846	99.846	99.843	99.846	99.846	99.843	99.843	99.843	99.843	99.843	99.843
hCoV-19/Shanghai/SH0114/2020|EPI_ISL_416401 translation	100	98.943	99.1	99.25	99.322	99.472	99.547	99.55	99.543	99.55	99.547	99.55	99.622	99.607	99.622	99.622	99.618	99.686	99.7	99.764	99.764	99.775	99.771	99.771	99.843	99.843	99.85	99.846	99.85	99.843	99.843	99.846	99.843	99.843	99.85	99.85	99.85	99.85	99.846	99.846	99.843	99.846	99.846	99.843	99.843	99.843	99.843	99.843	99.843
hCoV-19/Shanghai/SH0115/2020|EPI_ISL_416402 translation	100	98.943	99.1	99.25	99.322	99.472	99.547	99.55	99.543	99.55	99.547	99.55	99.622	99.607	99.622	99.622	99.618	99.686	99.7	99.764	99.764	99.775	99.771	99.771	99.843	99.843	99.85	99.846	99.85	99.843	99.843	99.846	99.843	99.843	99.85	99.85	99.85	99.85	99.846	99.846	99.843	99.846	99.846	99.843	99.843	99.843	99.843	99.843	99.843
hCoV-19/Shanghai/SH0117/2020|EPI_ISL_416403 translation	100	98.943	99.1	99.25	99.322	99.472	99.547	99.55	99.543	99.55	99.547	99.55	99.622	99.607	99.622	99.622	99.618	99.686	99.7	99.764	99.764	99.775	99.771	99.771	99.843	99.843	99.85	99.846	99.85	99.843	99.843	99.846	99.843	99.843	99.85	99.85	99.85	99.85	99.846	99.846	99.843	99.846	99.846	99.843	99.843	99.843	99.843	99.843	99.843
hCoV-19/Shanghai/SH0119/2020|EPI_ISL_416404 translation	100	98.943	99.1	99.25	99.322	99.472	99.547	99.55	99.543	99.55	99.547	99.55	99.622	99.607	99.622	99.622	99.618	99.686	99.7	99.764	99.764	99.775	99.771	99.771	99.843	99.843	99.85	99.846	99.85	99.843	99.843	99.846	99.843	99.843	99.85	99.85	99.85	99.85	99.846	99.846	99.843	99.846	99.846	99.843	99.843	99.843	99.843	99.843	99.843
hCoV-19/Shanghai/SH0121/2020|EPI_ISL_416405 translation	100	98.943	99.1	99.25	99.322	99.472	99.547	99.55	99.543	99.55	99.547	99.55	99.622	99.607	99.622	99.622	99.618	99.686	99.7	99.764	99.764	99.775	99.771	99.771	99.843	99.843	99.85	99.846	99.85	99.843	99.843	99.846	99.843	99.843	99.85	99.85	99.85	99.85	99.846	99.846	99.843	99.846	99.846	99.843	99.843	99.843	99.843	99.843	99.843
hCoV-19/Shanghai/SH0125/2020|EPI_ISL_416406 translation	100	98.943	99.1	99.25	99.322	99.472	99.547	99.55	99.543	99.55	99.547	99.55	99.622	99.607	99.622	99.622	99.618	99.686	99.7	99.764	99.764	99.775	99.771	99.771	99.843	99.843	99.85	99.846	99.85	99.843	99.843	99.846	99.843	99.843	99.85	99.85	99.85	99.85	99.846	99.846	99.843	99.846	99.846	99.843	99.843	99.843	99.843	99.843	99.843
hCoV-19/Shanghai/SH0126/2020|EPI_ISL_416407 translation	100	98.943	99.1	99.25	99.322	99.472	99.547	99.55	99.543	99.55	99.547	99.55	99.622	99.607	99.622	99.622	99.618	99.686	99.7	99.764	99.764	99.775	99.771	99.771	99.843	99.843	99.85	99.846	99.85	99.843	99.843	99.846	99.843	99.843	99.85	99.85	99.85	99.85	99.846	99.846	99.843	99.846	99.846	99.843	99.843	99.843	99.843	99.843	99.843
hCoV-19/Shanghai/SH0127/2020|EPI_ISL_416408 translation	100	98.943	99.1	99.25	99.322	99.472	99.547	99.55	99.543	99.55	99.547	99.55	99.622	99.607	99.622	99.622	99.618	99.686	99.7	99.764	99.764	99.775	99.771	99.771	99.843	99.843	99.85	99.846	99.85	99.843	99.843	99.846	99.843	99.843	99.85	99.85	99.85	99.85	99.846	99.846	99.843	99.846	99.846	99.843	99.843	99.843	99.843	99.843	99.843
hCoV-19/Shanghai/SH0128/2020|EPI_ISL_416409 translation	100	98.943	99.1	99.25	99.322	99.472	99.547	99.55	99.543	99.55	99.547	99.55	99.622	99.607	99.622	99.622	99.618	99.686	99.7	99.764	99.764	99.775	99.771	99.771	99.843	99.843	99.85	99.846	99.85	99.843	99.843	99.846	99.843	99.843	99.85	99.85	99.85	99.85	99.846	99.846	99.843	99.846	99.846	99.843	99.843	99.843	99.843	99.843	99.843
hCoV-19/Spain/CastillayLeon201437/2020|EPI_ISL_416994 translation	100	98.943	99.1	99.25	99.322	99.472	99.547	99.55	99.543	99.55	99.547	99.55	99.622	99.607	99.622	99.622	99.618	99.686	99.7	99.764	99.764	99.775	99.771	99.771	99.843	99.843	99.85	99.846	99.85	99.843	99.843	99.846	99.843	99.843	99.85	99.85	99.85	99.85	99.846	99.846	99.843	99.846	99.846	99.843	99.843	99.843	99.843	99.843	99.843
hCoV-19/Spain/Valencia5/2020|EPI_ISL_416484 translation	100	98.943	99.1	99.25	99.322	99.472	99.547	99.55	99.543	99.55	99.547	99.55	99.622	99.607	99.622	99.622	99.618	99.686	99.7	99.764	99.764	99.775	99.771	99.771	99.843	99.843	99.85	99.846	99.85	99.843	99.843	99.846	99.843	99.843	99.85	99.85	99.85	99.85	99.846	99.846	99.843	99.846	99.846	99.843	99.843	99.843	99.843	99.843	99.843
hCoV-19/Spain/Valencia8/2020|EPI_ISL_416487 translation	100	98.943	99.1	99.25	99.322	99.472	99.547	99.55	99.543	99.55	99.547	99.55	99.622	99.607	99.622	99.622	99.618	99.686	99.7	99.764	99.764	99.775	99.771	99.771	99.843	99.843	99.85	99.846	99.85	99.843	99.843	99.846	99.843	99.843	99.85	99.85	99.85	99.85	99.846	99.846	99.843	99.846	99.846	99.843	99.843	99.843	99.843	99.843	99.843
hCoV-19/USA/UT-00020/2020 translation	100	98.943	99.1	99.25	99.322	99.472	99.547	99.55	99.543	99.55	99.547	99.55	99.622	99.607	99.622	99.622	99.618	99.686	99.7	99.764	99.764	99.775	99.771	99.771	99.843	99.843	99.85	99.846	99.85	99.843	99.843	99.846	99.843	99.843	99.85	99.85	99.85	99.85	99.846	99.846	99.843	99.846	99.846	99.843	99.843	99.843	99.843	99.843	99.843
hCoV-19/USA/WA-S10/2020|EPI_ISL_416465 translation	100	98.943	99.1	99.25	99.322	99.472	99.547	99.55	99.543	99.55	99.547	99.55	99.622	99.607	99.622	99.622	99.618	99.686	99.7	99.764	99.764	99.775	99.771	99.771	99.843	99.843	99.85	99.846	99.85	99.843	99.843	99.846	99.843	99.843	99.85	99.85	99.85	99.85	99.846	99.846	99.843	99.846	99.846	99.843	99.843	99.843	99.843	99.843	99.843
hCoV-19/USA/WA-S100/2020|EPI_ISL_417153 translation	100	98.943	99.1	99.25	99.322	99.472	99.547	99.55	99.543	99.55	99.547	99.55	99.622	99.607	99.622	99.622	99.618	99.686	99.7	99.764	99.764	99.775	99.771	99.771	99.843	99.843	99.85	99.846	99.85	99.843	99.843	99.846	99.843	99.843	99.85	99.85	99.85	99.85	99.846	99.846	99.843	99.846	99.846	99.843	99.843	99.843	99.843	99.843	99.843
hCoV-19/USA/WA-S101/2020|EPI_ISL_417154 translation	100	98.943	99.1	99.25	99.322	99.472	99.547	99.55	99.543	99.55	99.547	99.55	99.622	99.607	99.622	99.622	99.618	99.686	99.7	99.764	99.764	99.775	99.771	99.771	99.843	99.843	99.85	99.846	99.85	99.843	99.843	99.846	99.843	99.843	99.85	99.85	99.85	99.85	99.846	99.846	99.843	99.846	99.846	99.843	99.843	99.843	99.843	99.843	99.843
hCoV-19/USA/WA-S102/2020|EPI_ISL_417155 translation	100	98.943	99.1	99.25	99.322	99.472	99.547	99.55	99.543	99.55	99.547	99.55	99.622	99.607	99.622	99.622	99.618	99.686	99.7	99.764	99.764	99.775	99.771	99.771	99.843	99.843	99.85	99.846	99.85	99.843	99.843	99.846	99.843	99.843	99.85	99.85	99.85	99.85	99.846	99.846	99.843	99.846	99.846	99.843	99.843	99.843	99.843	99.843	99.843
hCoV-19/USA/WA-S103/2020|EPI_ISL_417156 translation	100	98.943	99.1	99.25	99.322	99.472	99.547	99.55	99.543	99.55	99.547	99.55	99.622	99.607	99.622	99.622	99.618	99.686	99.7	99.764	99.764	99.775	99.771	99.771	99.843	99.843	99.85	99.846	99.85	99.843	99.843	99.846	99.843	99.843	99.85	99.85	99.85	99.85	99.846	99.846	99.843	99.846	99.846	99.843	99.843	99.843	99.843	99.843	99.843
hCoV-19/USA/WA-S104/2020|EPI_ISL_417157 translation	100	98.943	99.1	99.25	99.322	99.472	99.547	99.55	99.543	99.55	99.547	99.55	99.622	99.607	99.622	99.622	99.618	99.686	99.7	99.764	99.764	99.775	99.771	99.771	99.843	99.843	99.85	99.846	99.85	99.843	99.843	99.846	99.843	99.843	99.85	99.85	99.85	99.85	99.846	99.846	99.843	99.846	99.846	99.843	99.843	99.843	99.843	99.843	99.843
hCoV-19/USA/WA-S105/2020|EPI_ISL_417158 translation	100	98.943	99.1	99.25	99.322	99.472	99.547	99.55	99.543	99.55	99.547	99.55	99.622	99.607	99.622	99.622	99.618	99.686	99.7	99.764	99.764	99.775	99.771	99.771	99.843	99.843	99.85	99.846	99.85	99.843	99.843	99.846	99.843	99.843	99.85	99.85	99.85	99.85	99.846	99.846	99.843	99.846	99.846	99.843	99.843	99.843	99.843	99.843	99.843
hCoV-19/USA/WA-S108/2020|EPI_ISL_417161 translation	100	98.943	99.1	99.25	99.322	99.472	99.547	99.55	99.543	99.55	99.547	99.55	99.622	99.607	99.622	99.622	99.618	99.686	99.7	99.764	99.764	99.775	99.771	99.771	99.843	99.843	99.85	99.846	99.85	99.843	99.843	99.846	99.843	99.843	99.85	99.85	99.85	99.85	99.846	99.846	99.843	99.846	99.846	99.843	99.843	99.843	99.843	99.843	99.843
hCoV-19/USA/WA-S109/2020|EPI_ISL_417162 translation	100	98.943	99.1	99.25	99.322	99.472	99.547	99.55	99.543	99.55	99.547	99.55	99.622	99.607	99.622	99.622	99.618	99.686	99.7	99.764	99.764	99.775	99.771	99.771	99.843	99.843	99.85	99.846	99.85	99.843	99.843	99.846	99.843	99.843	99.85	99.85	99.85	99.85	99.846	99.846	99.843	99.846	99.846	99.843	99.843	99.843	99.843	99.843	99.843
hCoV-19/USA/WA-S11/2020|EPI_ISL_416466 translation	100	98.943	99.1	99.25	99.322	99.472	99.547	99.55	99.543	99.55	99.547	99.55	99.622	99.607	99.622	99.622	99.618	99.686	99.7	99.764	99.764	99.775	99.771	99.771	99.843	99.843	99.85	99.846	99.85	99.843	99.843	99.846	99.843	99.843	99.85	99.85	99.85	99.85	99.846	99.846	99.843	99.846	99.846	99.843	99.843	99.843	99.843	99.843	99.843
hCoV-19/USA/WA-S110/2020|EPI_ISL_417163 translation	100	98.943	99.1	99.25	99.322	99.472	99.547	99.55	99.543	99.55	99.547	99.55	99.622	99.607	99.622	99.622	99.618	99.686	99.7	99.764	99.764	99.775	99.771	99.771	99.843	99.843	99.85	99.846	99.85	99.843	99.843	99.846	99.843	99.843	99.85	99.85	99.85	99.85	99.846	99.846	99.843	99.846	99.846	99.843	99.843	99.843	99.843	99.843	99.843
hCoV-19/USA/WA-S111/2020|EPI_ISL_417164 translation	100	98.943	99.1	99.25	99.322	99.472	99.547	99.55	99.543	99.55	99.547	99.55	99.622	99.607	99.622	99.622	99.618	99.686	99.7	99.764	99.764	99.775	99.771	99.771	99.843	99.843	99.85	99.846	99.85	99.843	99.843	99.846	99.843	99.843	99.85	99.85	99.85	99.85	99.846	99.846	99.843	99.846	99.846	99.843	99.843	99.843	99.843	99.843	99.843
hCoV-19/USA/WA-S112/2020|EPI_ISL_417165 translation	100	98.943	99.1	99.25	99.322	99.472	99.547	99.55	99.543	99.55	99.547	99.55	99.622	99.607	99.622	99.622	99.618	99.686	99.7	99.764	99.764	99.775	99.771	99.771	99.843	99.843	99.85	99.846	99.85	99.843	99.843	99.846	99.843	99.843	99.85	99.85	99.85	99.85	99.846	99.846	99.843	99.846	99.846	99.843	99.843	99.843	99.843	99.843	99.843
hCoV-19/USA/WA-S113/2020|EPI_ISL_417166 translation	100	98.943	99.1	99.25	99.322	99.472	99.547	99.55	99.543	99.55	99.547	99.55	99.622	99.607	99.622	99.622	99.618	99.686	99.7	99.764	99.764	99.775	99.771	99.771	99.843	99.843	99.85	99.846	99.85	99.843	99.843	99.846	99.843	99.843	99.85	99.85	99.85	99.85	99.846	99.846	99.843	99.846	99.846	99.843	99.843	99.843	99.843	99.843	99.843
hCoV-19/USA/WA-S114/2020|EPI_ISL_417167 translation	100	98.943	99.1	99.25	99.322	99.472	99.547	99.55	99.543	99.55	99.547	99.55	99.622	99.607	99.622	99.622	99.618	99.686	99.7	99.764	99.764	99.775	99.771	99.771	99.843	99.843	99.85	99.846	99.85	99.843	99.843	99.846	99.843	99.843	99.85	99.85	99.85	99.85	99.846	99.846	99.843	99.846	99.846	99.843	99.843	99.843	99.843	99.843	99.843
hCoV-19/USA/WA-S116/2020|EPI_ISL_417169 translation	100	98.943	99.1	99.25	99.322	99.472	99.547	99.55	99.543	99.55	99.547	99.55	99.622	99.607	99.622	99.622	99.618	99.686	99.7	99.764	99.764	99.775	99.771	99.771	99.843	99.843	99.85	99.846	99.85	99.843	99.843	99.846	99.843	99.843	99.85	99.85	99.85	99.85	99.846	99.846	99.843	99.846	99.846	99.843	99.843	99.843	99.843	99.843	99.843
hCoV-19/USA/WA-S117/2020|EPI_ISL_417170 translation	100	98.943	99.1	99.25	99.322	99.472	99.547	99.55	99.543	99.55	99.547	99.55	99.622	99.607	99.622	99.622	99.618	99.686	99.7	99.764	99.764	99.775	99.771	99.771	99.843	99.843	99.85	99.846	99.85	99.843	99.843	99.846	99.843	99.843	99.85	99.85	99.85	99.85	99.846	99.846	99.843	99.846	99.846	99.843	99.843	99.843	99.843	99.843	99.843
hCoV-19/USA/WA-S118/2020|EPI_ISL_417171 translation	100	98.943	99.1	99.25	99.322	99.472	99.547	99.55	99.543	99.55	99.547	99.55	99.622	99.607	99.622	99.622	99.618	99.686	99.7	99.764	99.764	99.775	99.771	99.771	99.843	99.843	99.85	99.846	99.85	99.843	99.843	99.846	99.843	99.843	99.85	99.85	99.85	99.85	99.846	99.846	99.843	99.846	99.846	99.843	99.843	99.843	99.843	99.843	99.843
hCoV-19/USA/WA-S119/2020|EPI_ISL_417172 translation	100	98.943	99.1	99.25	99.322	99.472	99.547	99.55	99.543	99.55	99.547	99.55	99.622	99.607	99.622	99.622	99.618	99.686	99.7	99.764	99.764	99.775	99.771	99.771	99.843	99.843	99.85	99.846	99.85	99.843	99.843	99.846	99.843	99.843	99.85	99.85	99.85	99.85	99.846	99.846	99.843	99.846	99.846	99.843	99.843	99.843	99.843	99.843	99.843
hCoV-19/USA/WA-S12/2020|EPI_ISL_417065 translation	100	98.943	99.1	99.25	99.322	99.472	99.547	99.55	99.543	99.55	99.547	99.55	99.622	99.607	99.622	99.622	99.618	99.686	99.7	99.764	99.764	99.775	99.771	99.771	99.843	99.843	99.85	99.846	99.85	99.843	99.843	99.846	99.843	99.843	99.85	99.85	99.85	99.85	99.846	99.846	99.843	99.846	99.846	99.843	99.843	99.843	99.843	99.843	99.843
hCoV-19/USA/WA-S122/2020|EPI_ISL_417175 translation	100	98.943	99.1	99.25	99.322	99.472	99.547	99.55	99.543	99.55	99.547	99.55	99.622	99.607	99.622	99.622	99.618	99.686	99.7	99.764	99.764	99.775	99.771	99.771	99.843	99.843	99.85	99.846	99.85	99.843	99.843	99.846	99.843	99.843	99.85	99.85	99.85	99.85	99.846	99.846	99.843	99.846	99.846	99.843	99.843	99.843	99.843	99.843	99.843
hCoV-19/USA/WA-S13/2020|EPI_ISL_417066 translation	100	98.943	99.1	99.25	99.322	99.472	99.547	99.55	99.543	99.55	99.547	99.55	99.622	99.607	99.622	99.622	99.618	99.686	99.7	99.764	99.764	99.775	99.771	99.771	99.843	99.843	99.85	99.846	99.85	99.843	99.843	99.846	99.843	99.843	99.85	99.85	99.85	99.85	99.846	99.846	99.843	99.846	99.846	99.843	99.843	99.843	99.843	99.843	99.843
hCoV-19/USA/WA-S15/2020|EPI_ISL_417068 translation	100	98.943	99.1	99.25	99.322	99.472	99.547	99.55	99.543	99.55	99.547	99.55	99.622	99.607	99.622	99.622	99.618	99.686	99.7	99.764	99.764	99.775	99.771	99.771	99.843	99.843	99.85	99.846	99.85	99.843	99.843	99.846	99.843	99.843	99.85	99.85	99.85	99.85	99.846	99.846	99.843	99.846	99.846	99.843	99.843	99.843	99.843	99.843	99.843
hCoV-19/USA/WA-S16/2020|EPI_ISL_417069 translation	100	98.943	99.1	99.25	99.322	99.472	99.547	99.55	99.543	99.55	99.547	99.55	99.622	99.607	99.622	99.622	99.618	99.686	99.7	99.764	99.764	99.775	99.771	99.771	99.843	99.843	99.85	99.846	99.85	99.843	99.843	99.846	99.843	99.843	99.85	99.85	99.85	99.85	99.846	99.846	99.843	99.846	99.846	99.843	99.843	99.843	99.843	99.843	99.843
hCoV-19/USA/WA-S21/2020|EPI_ISL_417074 translation	100	98.943	99.1	99.25	99.322	99.472	99.547	99.55	99.543	99.55	99.547	99.55	99.622	99.607	99.622	99.622	99.618	99.686	99.7	99.764	99.764	99.775	99.771	99.771	99.843	99.843	99.85	99.846	99.85	99.843	99.843	99.846	99.843	99.843	99.85	99.85	99.85	99.85	99.846	99.846	99.843	99.846	99.846	99.843	99.843	99.843	99.843	99.843	99.843
hCoV-19/USA/WA-S24/2020|EPI_ISL_417077 translation	100	98.943	99.1	99.25	99.322	99.472	99.547	99.55	99.543	99.55	99.547	99.55	99.622	99.607	99.622	99.622	99.618	99.686	99.7	99.764	99.764	99.775	99.771	99.771	99.843	99.843	99.85	99.846	99.85	99.843	99.843	99.846	99.843	99.843	99.85	99.85	99.85	99.85	99.846	99.846	99.843	99.846	99.846	99.843	99.843	99.843	99.843	99.843	99.843
hCoV-19/USA/WA-S26/2020|EPI_ISL_417079 translation	100	98.943	99.1	99.25	99.322	99.472	99.547	99.55	99.543	99.55	99.547	99.55	99.622	99.607	99.622	99.622	99.618	99.686	99.7	99.764	99.764	99.775	99.771	99.771	99.843	99.843	99.85	99.846	99.85	99.843	99.843	99.846	99.843	99.843	99.85	99.85	99.85	99.85	99.846	99.846	99.843	99.846	99.846	99.843	99.843	99.843	99.843	99.843	99.843
hCoV-19/USA/WA-S29/2020|EPI_ISL_417082 translation	100	98.943	99.1	99.25	99.322	99.472	99.547	99.55	99.543	99.55	99.547	99.55	99.622	99.607	99.622	99.622	99.618	99.686	99.7	99.764	99.764	99.775	99.771	99.771	99.843	99.843	99.85	99.846	99.85	99.843	99.843	99.846	99.843	99.843	99.85	99.85	99.85	99.85	99.846	99.846	99.843	99.846	99.846	99.843	99.843	99.843	99.843	99.843	99.843
hCoV-19/USA/WA-S33/2020|EPI_ISL_417086 translation	100	98.943	99.1	99.25	99.322	99.472	99.547	99.55	99.543	99.55	99.547	99.55	99.622	99.607	99.622	99.622	99.618	99.686	99.7	99.764	99.764	99.775	99.771	99.771	99.843	99.843	99.85	99.846	99.85	99.843	99.843	99.846	99.843	99.843	99.85	99.85	99.85	99.85	99.846	99.846	99.843	99.846	99.846	99.843	99.843	99.843	99.843	99.843	99.843
hCoV-19/USA/WA-S34/2020|EPI_ISL_417087 translation	100	98.943	99.1	99.25	99.322	99.472	99.547	99.55	99.543	99.55	99.547	99.55	99.622	99.607	99.622	99.622	99.618	99.686	99.7	99.764	99.764	99.775	99.771	99.771	99.843	99.843	99.85	99.846	99.85	99.843	99.843	99.846	99.843	99.843	99.85	99.85	99.85	99.85	99.846	99.846	99.843	99.846	99.846	99.843	99.843	99.843	99.843	99.843	99.843
hCoV-19/USA/WA-S35/2020|EPI_ISL_417088 translation	100	98.943	99.1	99.25	99.322	99.472	99.547	99.55	99.543	99.55	99.547	99.55	99.622	99.607	99.622	99.622	99.618	99.686	99.7	99.764	99.764	99.775	99.771	99.771	99.843	99.843	99.85	99.846	99.85	99.843	99.843	99.846	99.843	99.843	99.85	99.85	99.85	99.85	99.846	99.846	99.843	99.846	99.846	99.843	99.843	99.843	99.843	99.843	99.843
hCoV-19/USA/WA-S36/2020|EPI_ISL_417089 translation	100	98.943	99.1	99.25	99.322	99.472	99.547	99.55	99.543	99.55	99.547	99.55	99.622	99.607	99.622	99.622	99.618	99.686	99.7	99.764	99.764	99.775	99.771	99.771	99.843	99.843	99.85	99.846	99.85	99.843	99.843	99.846	99.843	99.843	99.85	99.85	99.85	99.85	99.846	99.846	99.843	99.846	99.846	99.843	99.843	99.843	99.843	99.843	99.843
hCoV-19/USA/WA-S38/2020|EPI_ISL_417091 translation	100	98.943	99.1	99.25	99.322	99.472	99.547	99.55	99.543	99.55	99.547	99.55	99.622	99.607	99.622	99.622	99.618	99.686	99.7	99.764	99.764	99.775	99.771	99.771	99.843	99.843	99.85	99.846	99.85	99.843	99.843	99.846	99.843	99.843	99.85	99.85	99.85	99.85	99.846	99.846	99.843	99.846	99.846	99.843	99.843	99.843	99.843	99.843	99.843
hCoV-19/USA/WA-S39/2020|EPI_ISL_417092 translation	100	98.943	99.1	99.25	99.322	99.472	99.547	99.55	99.543	99.55	99.547	99.55	99.622	99.607	99.622	99.622	99.618	99.686	99.7	99.764	99.764	99.775	99.771	99.771	99.843	99.843	99.85	99.846	99.85	99.843	99.843	99.846	99.843	99.843	99.85	99.85	99.85	99.85	99.846	99.846	99.843	99.846	99.846	99.843	99.843	99.843	99.843	99.843	99.843
hCoV-19/USA/WA-S40/2020|EPI_ISL_417093 translation	100	98.943	99.1	99.25	99.322	99.472	99.547	99.55	99.543	99.55	99.547	99.55	99.622	99.607	99.622	99.622	99.618	99.686	99.7	99.764	99.764	99.775	99.771	99.771	99.843	99.843	99.85	99.846	99.85	99.843	99.843	99.846	99.843	99.843	99.85	99.85	99.85	99.85	99.846	99.846	99.843	99.846	99.846	99.843	99.843	99.843	99.843	99.843	99.843
hCoV-19/USA/WA-S42/2020|EPI_ISL_417095 translation	100	98.943	99.1	99.25	99.322	99.472	99.547	99.55	99.543	99.55	99.547	99.55	99.622	99.607	99.622	99.622	99.618	99.686	99.7	99.764	99.764	99.775	99.771	99.771	99.843	99.843	99.85	99.846	99.85	99.843	99.843	99.846	99.843	99.843	99.85	99.85	99.85	99.85	99.846	99.846	99.843	99.846	99.846	99.843	99.843	99.843	99.843	99.843	99.843
hCoV-19/USA/WA-S43/2020|EPI_ISL_417096 translation	100	98.943	99.1	99.25	99.322	99.472	99.547	99.55	99.543	99.55	99.547	99.55	99.622	99.607	99.622	99.622	99.618	99.686	99.7	99.764	99.764	99.775	99.771	99.771	99.843	99.843	99.85	99.846	99.85	99.843	99.843	99.846	99.843	99.843	99.85	99.85	99.85	99.85	99.846	99.846	99.843	99.846	99.846	99.843	99.843	99.843	99.843	99.843	99.843
hCoV-19/USA/WA-S44/2020|EPI_ISL_417097 translation	100	98.943	99.1	99.25	99.322	99.472	99.547	99.55	99.543	99.55	99.547	99.55	99.622	99.607	99.622	99.622	99.618	99.686	99.7	99.764	99.764	99.775	99.771	99.771	99.843	99.843	99.85	99.846	99.85	99.843	99.843	99.846	99.843	99.843	99.85	99.85	99.85	99.85	99.846	99.846	99.843	99.846	99.846	99.843	99.843	99.843	99.843	99.843	99.843
hCoV-19/USA/WA-S45/2020|EPI_ISL_417098 translation	100	98.943	99.1	99.25	99.322	99.472	99.547	99.55	99.543	99.55	99.547	99.55	99.622	99.607	99.622	99.622	99.618	99.686	99.7	99.764	99.764	99.775	99.771	99.771	99.843	99.843	99.85	99.846	99.85	99.843	99.843	99.846	99.843	99.843	99.85	99.85	99.85	99.85	99.846	99.846	99.843	99.846	99.846	99.843	99.843	99.843	99.843	99.843	99.843
hCoV-19/USA/WA-S46/2020|EPI_ISL_417099 translation	100	98.943	99.1	99.25	99.322	99.472	99.547	99.55	99.543	99.55	99.547	99.55	99.622	99.607	99.622	99.622	99.618	99.686	99.7	99.764	99.764	99.775	99.771	99.771	99.843	99.843	99.85	99.846	99.85	99.843	99.843	99.846	99.843	99.843	99.85	99.85	99.85	99.85	99.846	99.846	99.843	99.846	99.846	99.843	99.843	99.843	99.843	99.843	99.843
hCoV-19/USA/WA-S47/2020|EPI_ISL_417100 translation	100	98.943	99.1	99.25	99.322	99.472	99.547	99.55	99.543	99.55	99.547	99.55	99.622	99.607	99.622	99.622	99.618	99.686	99.7	99.764	99.764	99.775	99.771	99.771	99.843	99.843	99.85	99.846	99.85	99.843	99.843	99.846	99.843	99.843	99.85	99.85	99.85	99.85	99.846	99.846	99.843	99.846	99.846	99.843	99.843	99.843	99.843	99.843	99.843
hCoV-19/USA/WA-S48/2020|EPI_ISL_417101 translation	100	98.943	99.1	99.25	99.322	99.472	99.547	99.55	99.543	99.55	99.547	99.55	99.622	99.607	99.622	99.622	99.618	99.686	99.7	99.764	99.764	99.775	99.771	99.771	99.843	99.843	99.85	99.846	99.85	99.843	99.843	99.846	99.843	99.843	99.85	99.85	99.85	99.85	99.846	99.846	99.843	99.846	99.846	99.843	99.843	99.843	99.843	99.843	99.843
hCoV-19/USA/WA-S49/2020|EPI_ISL_417102 translation	100	98.943	99.1	99.25	99.322	99.472	99.547	99.55	99.543	99.55	99.547	99.55	99.622	99.607	99.622	99.622	99.618	99.686	99.7	99.764	99.764	99.775	99.771	99.771	99.843	99.843	99.85	99.846	99.85	99.843	99.843	99.846	99.843	99.843	99.85	99.85	99.85	99.85	99.846	99.846	99.843	99.846	99.846	99.843	99.843	99.843	99.843	99.843	99.843
hCoV-19/USA/WA-S5/2020|EPI_ISL_416460 translation	100	98.943	99.1	99.25	99.322	99.472	99.547	99.55	99.543	99.55	99.547	99.55	99.622	99.607	99.622	99.622	99.618	99.686	99.7	99.764	99.764	99.775	99.771	99.771	99.843	99.843	99.85	99.846	99.85	99.843	99.843	99.846	99.843	99.843	99.85	99.85	99.85	99.85	99.846	99.846	99.843	99.846	99.846	99.843	99.843	99.843	99.843	99.843	99.843
hCoV-19/USA/WA-S50/2020|EPI_ISL_417103 translation	100	98.943	99.1	99.25	99.322	99.472	99.547	99.55	99.543	99.55	99.547	99.55	99.622	99.607	99.622	99.622	99.618	99.686	99.7	99.764	99.764	99.775	99.771	99.771	99.843	99.843	99.85	99.846	99.85	99.843	99.843	99.846	99.843	99.843	99.85	99.85	99.85	99.85	99.846	99.846	99.843	99.846	99.846	99.843	99.843	99.843	99.843	99.843	99.843
hCoV-19/USA/WA-S51/2020|EPI_ISL_417104 translation	100	98.943	99.1	99.25	99.322	99.472	99.547	99.55	99.543	99.55	99.547	99.55	99.622	99.607	99.622	99.622	99.618	99.686	99.7	99.764	99.764	99.775	99.771	99.771	99.843	99.843	99.85	99.846	99.85	99.843	99.843	99.846	99.843	99.843	99.85	99.85	99.85	99.85	99.846	99.846	99.843	99.846	99.846	99.843	99.843	99.843	99.843	99.843	99.843
hCoV-19/USA/WA-S52/2020|EPI_ISL_417105 translation	100	98.943	99.1	99.25	99.322	99.472	99.547	99.55	99.543	99.55	99.547	99.55	99.622	99.607	99.622	99.622	99.618	99.686	99.7	99.764	99.764	99.775	99.771	99.771	99.843	99.843	99.85	99.846	99.85	99.843	99.843	99.846	99.843	99.843	99.85	99.85	99.85	99.85	99.846	99.846	99.843	99.846	99.846	99.843	99.843	99.843	99.843	99.843	99.843
hCoV-19/USA/WA-S53/2020|EPI_ISL_417106 translation	100	98.943	99.1	99.25	99.322	99.472	99.547	99.55	99.543	99.55	99.547	99.55	99.622	99.607	99.622	99.622	99.618	99.686	99.7	99.764	99.764	99.775	99.771	99.771	99.843	99.843	99.85	99.846	99.85	99.843	99.843	99.846	99.843	99.843	99.85	99.85	99.85	99.85	99.846	99.846	99.843	99.846	99.846	99.843	99.843	99.843	99.843	99.843	99.843
hCoV-19/USA/WA-S54/2020|EPI_ISL_417107 translation	100	98.943	99.1	99.25	99.322	99.472	99.547	99.55	99.543	99.55	99.547	99.55	99.622	99.607	99.622	99.622	99.618	99.686	99.7	99.764	99.764	99.775	99.771	99.771	99.843	99.843	99.85	99.846	99.85	99.843	99.843	99.846	99.843	99.843	99.85	99.85	99.85	99.85	99.846	99.846	99.843	99.846	99.846	99.843	99.843	99.843	99.843	99.843	99.843
hCoV-19/USA/WA-S55/2020|EPI_ISL_417108 translation	100	98.943	99.1	99.25	99.322	99.472	99.547	99.55	99.543	99.55	99.547	99.55	99.622	99.607	99.622	99.622	99.618	99.686	99.7	99.764	99.764	99.775	99.771	99.771	99.843	99.843	99.85	99.846	99.85	99.843	99.843	99.846	99.843	99.843	99.85	99.85	99.85	99.85	99.846	99.846	99.843	99.846	99.846	99.843	99.843	99.843	99.843	99.843	99.843
hCoV-19/USA/WA-S56/2020|EPI_ISL_417109 translation	100	98.943	99.1	99.25	99.322	99.472	99.547	99.55	99.543	99.55	99.547	99.55	99.622	99.607	99.622	99.622	99.618	99.686	99.7	99.764	99.764	99.775	99.771	99.771	99.843	99.843	99.85	99.846	99.85	99.843	99.843	99.846	99.843	99.843	99.85	99.85	99.85	99.85	99.846	99.846	99.843	99.846	99.846	99.843	99.843	99.843	99.843	99.843	99.843
hCoV-19/USA/WA-S57/2020|EPI_ISL_417110 translation	100	98.943	99.1	99.25	99.322	99.472	99.547	99.55	99.543	99.55	99.547	99.55	99.622	99.607	99.622	99.622	99.618	99.686	99.7	99.764	99.764	99.775	99.771	99.771	99.843	99.843	99.85	99.846	99.85	99.843	99.843	99.846	99.843	99.843	99.85	99.85	99.85	99.85	99.846	99.846	99.843	99.846	99.846	99.843	99.843	99.843	99.843	99.843	99.843
hCoV-19/USA/WA-S59/2020|EPI_ISL_417112 translation	100	98.943	99.1	99.25	99.322	99.472	99.547	99.55	99.543	99.55	99.547	99.55	99.622	99.607	99.622	99.622	99.618	99.686	99.7	99.764	99.764	99.775	99.771	99.771	99.843	99.843	99.85	99.846	99.85	99.843	99.843	99.846	99.843	99.843	99.85	99.85	99.85	99.85	99.846	99.846	99.843	99.846	99.846	99.843	99.843	99.843	99.843	99.843	99.843
hCoV-19/USA/WA-S6/2020|EPI_ISL_416461 translation	100	98.943	99.1	99.25	99.322	99.472	99.547	99.55	99.543	99.55	99.547	99.55	99.622	99.607	99.622	99.622	99.618	99.686	99.7	99.764	99.764	99.775	99.771	99.771	99.843	99.843	99.85	99.846	99.85	99.843	99.843	99.846	99.843	99.843	99.85	99.85	99.85	99.85	99.846	99.846	99.843	99.846	99.846	99.843	99.843	99.843	99.843	99.843	99.843
hCoV-19/USA/WA-S61/2020|EPI_ISL_417114 translation	100	98.943	99.1	99.25	99.322	99.472	99.547	99.55	99.543	99.55	99.547	99.55	99.622	99.607	99.622	99.622	99.618	99.686	99.7	99.764	99.764	99.775	99.771	99.771	99.843	99.843	99.85	99.846	99.85	99.843	99.843	99.846	99.843	99.843	99.85	99.85	99.85	99.85	99.846	99.846	99.843	99.846	99.846	99.843	99.843	99.843	99.843	99.843	99.843
hCoV-19/USA/WA-S62/2020|EPI_ISL_417115 translation	100	98.943	99.1	99.25	99.322	99.472	99.547	99.55	99.543	99.55	99.547	99.55	99.622	99.607	99.622	99.622	99.618	99.686	99.7	99.764	99.764	99.775	99.771	99.771	99.843	99.843	99.85	99.846	99.85	99.843	99.843	99.846	99.843	99.843	99.85	99.85	99.85	99.85	99.846	99.846	99.843	99.846	99.846	99.843	99.843	99.843	99.843	99.843	99.843
hCoV-19/USA/WA-S63/2020|EPI_ISL_417116 translation	100	98.943	99.1	99.25	99.322	99.472	99.547	99.55	99.543	99.55	99.547	99.55	99.622	99.607	99.622	99.622	99.618	99.686	99.7	99.764	99.764	99.775	99.771	99.771	99.843	99.843	99.85	99.846	99.85	99.843	99.843	99.846	99.843	99.843	99.85	99.85	99.85	99.85	99.846	99.846	99.843	99.846	99.846	99.843	99.843	99.843	99.843	99.843	99.843
hCoV-19/USA/WA-S64/2020|EPI_ISL_417117 translation	100	98.943	99.1	99.25	99.322	99.472	99.547	99.55	99.543	99.55	99.547	99.55	99.622	99.607	99.622	99.622	99.618	99.686	99.7	99.764	99.764	99.775	99.771	99.771	99.843	99.843	99.85	99.846	99.85	99.843	99.843	99.846	99.843	99.843	99.85	99.85	99.85	99.85	99.846	99.846	99.843	99.846	99.846	99.843	99.843	99.843	99.843	99.843	99.843
hCoV-19/USA/WA-S65/2020|EPI_ISL_417118 translation	100	98.943	99.1	99.25	99.322	99.472	99.547	99.55	99.543	99.55	99.547	99.55	99.622	99.607	99.622	99.622	99.618	99.686	99.7	99.764	99.764	99.775	99.771	99.771	99.843	99.843	99.85	99.846	99.85	99.843	99.843	99.846	99.843	99.843	99.85	99.85	99.85	99.85	99.846	99.846	99.843	99.846	99.846	99.843	99.843	99.843	99.843	99.843	99.843
hCoV-19/USA/WA-S66/2020|EPI_ISL_417119 translation	100	98.943	99.1	99.25	99.322	99.472	99.547	99.55	99.543	99.55	99.547	99.55	99.622	99.607	99.622	99.622	99.618	99.686	99.7	99.764	99.764	99.775	99.771	99.771	99.843	99.843	99.85	99.846	99.85	99.843	99.843	99.846	99.843	99.843	99.85	99.85	99.85	99.85	99.846	99.846	99.843	99.846	99.846	99.843	99.843	99.843	99.843	99.843	99.843
hCoV-19/USA/WA-S67/2020|EPI_ISL_417120 translation	100	98.943	99.1	99.25	99.322	99.472	99.547	99.55	99.543	99.55	99.547	99.55	99.622	99.607	99.622	99.622	99.618	99.686	99.7	99.764	99.764	99.775	99.771	99.771	99.843	99.843	99.85	99.846	99.85	99.843	99.843	99.846	99.843	99.843	99.85	99.85	99.85	99.85	99.846	99.846	99.843	99.846	99.846	99.843	99.843	99.843	99.843	99.843	99.843
hCoV-19/USA/WA-S68/2020|EPI_ISL_417121 translation	100	98.943	99.1	99.25	99.322	99.472	99.547	99.55	99.543	99.55	99.547	99.55	99.622	99.607	99.622	99.622	99.618	99.686	99.7	99.764	99.764	99.775	99.771	99.771	99.843	99.843	99.85	99.846	99.85	99.843	99.843	99.846	99.843	99.843	99.85	99.85	99.85	99.85	99.846	99.846	99.843	99.846	99.846	99.843	99.843	99.843	99.843	99.843	99.843
hCoV-19/USA/WA-S69/2020|EPI_ISL_417122 translation	100	98.943	99.1	99.25	99.322	99.472	99.547	99.55	99.543	99.55	99.547	99.55	99.622	99.607	99.622	99.622	99.618	99.686	99.7	99.764	99.764	99.775	99.771	99.771	99.843	99.843	99.85	99.846	99.85	99.843	99.843	99.846	99.843	99.843	99.85	99.85	99.85	99.85	99.846	99.846	99.843	99.846	99.846	99.843	99.843	99.843	99.843	99.843	99.843
hCoV-19/USA/WA-S7/2020|EPI_ISL_416462 translation	100	98.943	99.1	99.25	99.322	99.472	99.547	99.55	99.543	99.55	99.547	99.55	99.622	99.607	99.622	99.622	99.618	99.686	99.7	99.764	99.764	99.775	99.771	99.771	99.843	99.843	99.85	99.846	99.85	99.843	99.843	99.846	99.843	99.843	99.85	99.85	99.85	99.85	99.846	99.846	99.843	99.846	99.846	99.843	99.843	99.843	99.843	99.843	99.843
hCoV-19/USA/WA-S70/2020|EPI_ISL_417123 translation	100	98.943	99.1	99.25	99.322	99.472	99.547	99.55	99.543	99.55	99.547	99.55	99.622	99.607	99.622	99.622	99.618	99.686	99.7	99.764	99.764	99.775	99.771	99.771	99.843	99.843	99.85	99.846	99.85	99.843	99.843	99.846	99.843	99.843	99.85	99.85	99.85	99.85	99.846	99.846	99.843	99.846	99.846	99.843	99.843	99.843	99.843	99.843	99.843
hCoV-19/USA/WA-S71/2020|EPI_ISL_417124 translation	100	98.943	99.1	99.25	99.322	99.472	99.547	99.55	99.543	99.55	99.547	99.55	99.622	99.607	99.622	99.622	99.618	99.686	99.7	99.764	99.764	99.775	99.771	99.771	99.843	99.843	99.85	99.846	99.85	99.843	99.843	99.846	99.843	99.843	99.85	99.85	99.85	99.85	99.846	99.846	99.843	99.846	99.846	99.843	99.843	99.843	99.843	99.843	99.843
hCoV-19/USA/WA-S72/2020|EPI_ISL_417125 translation	100	98.943	99.1	99.25	99.322	99.472	99.547	99.55	99.543	99.55	99.547	99.55	99.622	99.607	99.622	99.622	99.618	99.686	99.7	99.764	99.764	99.775	99.771	99.771	99.843	99.843	99.85	99.846	99.85	99.843	99.843	99.846	99.843	99.843	99.85	99.85	99.85	99.85	99.846	99.846	99.843	99.846	99.846	99.843	99.843	99.843	99.843	99.843	99.843
hCoV-19/USA/WA-S73/2020|EPI_ISL_417126 translation	100	98.943	99.1	99.25	99.322	99.472	99.547	99.55	99.543	99.55	99.547	99.55	99.622	99.607	99.622	99.622	99.618	99.686	99.7	99.764	99.764	99.775	99.771	99.771	99.843	99.843	99.85	99.846	99.85	99.843	99.843	99.846	99.843	99.843	99.85	99.85	99.85	99.85	99.846	99.846	99.843	99.846	99.846	99.843	99.843	99.843	99.843	99.843	99.843
hCoV-19/USA/WA-S74/2020|EPI_ISL_417127 translation	100	98.943	99.1	99.25	99.322	99.472	99.547	99.55	99.543	99.55	99.547	99.55	99.622	99.607	99.622	99.622	99.618	99.686	99.7	99.764	99.764	99.775	99.771	99.771	99.843	99.843	99.85	99.846	99.85	99.843	99.843	99.846	99.843	99.843	99.85	99.85	99.85	99.85	99.846	99.846	99.843	99.846	99.846	99.843	99.843	99.843	99.843	99.843	99.843
hCoV-19/USA/WA-S75/2020|EPI_ISL_417128 translation	100	98.943	99.1	99.25	99.322	99.472	99.547	99.55	99.543	99.55	99.547	99.55	99.622	99.607	99.622	99.622	99.618	99.686	99.7	99.764	99.764	99.775	99.771	99.771	99.843	99.843	99.85	99.846	99.85	99.843	99.843	99.846	99.843	99.843	99.85	99.85	99.85	99.85	99.846	99.846	99.843	99.846	99.846	99.843	99.843	99.843	99.843	99.843	99.843
hCoV-19/USA/WA-S76/2020|EPI_ISL_417129 translation	100	98.943	99.1	99.25	99.322	99.472	99.547	99.55	99.543	99.55	99.547	99.55	99.622	99.607	99.622	99.622	99.618	99.686	99.7	99.764	99.764	99.775	99.771	99.771	99.843	99.843	99.85	99.846	99.85	99.843	99.843	99.846	99.843	99.843	99.85	99.85	99.85	99.85	99.846	99.846	99.843	99.846	99.846	99.843	99.843	99.843	99.843	99.843	99.843
hCoV-19/USA/WA-S77/2020|EPI_ISL_417130 translation	100	98.943	99.1	99.25	99.322	99.472	99.547	99.55	99.543	99.55	99.547	99.55	99.622	99.607	99.622	99.622	99.618	99.686	99.7	99.764	99.764	99.775	99.771	99.771	99.843	99.843	99.85	99.846	99.85	99.843	99.843	99.846	99.843	99.843	99.85	99.85	99.85	99.85	99.846	99.846	99.843	99.846	99.846	99.843	99.843	99.843	99.843	99.843	99.843
hCoV-19/USA/WA-S78/2020|EPI_ISL_417131 translation	100	98.943	99.1	99.25	99.322	99.472	99.547	99.55	99.543	99.55	99.547	99.55	99.622	99.607	99.622	99.622	99.618	99.686	99.7	99.764	99.764	99.775	99.771	99.771	99.843	99.843	99.85	99.846	99.85	99.843	99.843	99.846	99.843	99.843	99.85	99.85	99.85	99.85	99.846	99.846	99.843	99.846	99.846	99.843	99.843	99.843	99.843	99.843	99.843
hCoV-19/USA/WA-S79/2020|EPI_ISL_417132 translation	100	98.943	99.1	99.25	99.322	99.472	99.547	99.55	99.543	99.55	99.547	99.55	99.622	99.607	99.622	99.622	99.618	99.686	99.7	99.764	99.764	99.775	99.771	99.771	99.843	99.843	99.85	99.846	99.85	99.843	99.843	99.846	99.843	99.843	99.85	99.85	99.85	99.85	99.846	99.846	99.843	99.846	99.846	99.843	99.843	99.843	99.843	99.843	99.843
hCoV-19/USA/WA-S80/2020|EPI_ISL_417133 translation	100	98.943	99.1	99.25	99.322	99.472	99.547	99.55	99.543	99.55	99.547	99.55	99.622	99.607	99.622	99.622	99.618	99.686	99.7	99.764	99.764	99.775	99.771	99.771	99.843	99.843	99.85	99.846	99.85	99.843	99.843	99.846	99.843	99.843	99.85	99.85	99.85	99.85	99.846	99.846	99.843	99.846	99.846	99.843	99.843	99.843	99.843	99.843	99.843
hCoV-19/USA/WA-S81/2020|EPI_ISL_417134 translation	100	98.943	99.1	99.25	99.322	99.472	99.547	99.55	99.543	99.55	99.547	99.55	99.622	99.607	99.622	99.622	99.618	99.686	99.7	99.764	99.764	99.775	99.771	99.771	99.843	99.843	99.85	99.846	99.85	99.843	99.843	99.846	99.843	99.843	99.85	99.85	99.85	99.85	99.846	99.846	99.843	99.846	99.846	99.843	99.843	99.843	99.843	99.843	99.843
hCoV-19/USA/WA-S82/2020|EPI_ISL_417135 translation	100	98.943	99.1	99.25	99.322	99.472	99.547	99.55	99.543	99.55	99.547	99.55	99.622	99.607	99.622	99.622	99.618	99.686	99.7	99.764	99.764	99.775	99.771	99.771	99.843	99.843	99.85	99.846	99.85	99.843	99.843	99.846	99.843	99.843	99.85	99.85	99.85	99.85	99.846	99.846	99.843	99.846	99.846	99.843	99.843	99.843	99.843	99.843	99.843
hCoV-19/USA/WA-S83/2020|EPI_ISL_417136 translation	100	98.943	99.1	99.25	99.322	99.472	99.547	99.55	99.543	99.55	99.547	99.55	99.622	99.607	99.622	99.622	99.618	99.686	99.7	99.764	99.764	99.775	99.771	99.771	99.843	99.843	99.85	99.846	99.85	99.843	99.843	99.846	99.843	99.843	99.85	99.85	99.85	99.85	99.846	99.846	99.843	99.846	99.846	99.843	99.843	99.843	99.843	99.843	99.843
hCoV-19/USA/WA-S84/2020|EPI_ISL_417137 translation	100	98.943	99.1	99.25	99.322	99.472	99.547	99.55	99.543	99.55	99.547	99.55	99.622	99.607	99.622	99.622	99.618	99.686	99.7	99.764	99.764	99.775	99.771	99.771	99.843	99.843	99.85	99.846	99.85	99.843	99.843	99.846	99.843	99.843	99.85	99.85	99.85	99.85	99.846	99.846	99.843	99.846	99.846	99.843	99.843	99.843	99.843	99.843	99.843
hCoV-19/USA/WA-S87/2020|EPI_ISL_417140 translation	100	98.943	99.1	99.25	99.322	99.472	99.547	99.55	99.543	99.55	99.547	99.55	99.622	99.607	99.622	99.622	99.618	99.686	99.7	99.764	99.764	99.775	99.771	99.771	99.843	99.843	99.85	99.846	99.85	99.843	99.843	99.846	99.843	99.843	99.85	99.85	99.85	99.85	99.846	99.846	99.843	99.846	99.846	99.843	99.843	99.843	99.843	99.843	99.843
hCoV-19/USA/WA-S88/2020|EPI_ISL_417141 translation	100	98.943	99.1	99.25	99.322	99.472	99.547	99.55	99.543	99.55	99.547	99.55	99.622	99.607	99.622	99.622	99.618	99.686	99.7	99.764	99.764	99.775	99.771	99.771	99.843	99.843	99.85	99.846	99.85	99.843	99.843	99.846	99.843	99.843	99.85	99.85	99.85	99.85	99.846	99.846	99.843	99.846	99.846	99.843	99.843	99.843	99.843	99.843	99.843
hCoV-19/USA/WA-S91/2020|EPI_ISL_417144 translation	100	98.943	99.1	99.25	99.322	99.472	99.547	99.55	99.543	99.55	99.547	99.55	99.622	99.607	99.622	99.622	99.618	99.686	99.7	99.764	99.764	99.775	99.771	99.771	99.843	99.843	99.85	99.846	99.85	99.843	99.843	99.846	99.843	99.843	99.85	99.85	99.85	99.85	99.846	99.846	99.843	99.846	99.846	99.843	99.843	99.843	99.843	99.843	99.843
hCoV-19/USA/WA-S92/2020|EPI_ISL_417145 translation	100	98.943	99.1	99.25	99.322	99.472	99.547	99.55	99.543	99.55	99.547	99.55	99.622	99.607	99.622	99.622	99.618	99.686	99.7	99.764	99.764	99.775	99.771	99.771	99.843	99.843	99.85	99.846	99.85	99.843	99.843	99.846	99.843	99.843	99.85	99.85	99.85	99.85	99.846	99.846	99.843	99.846	99.846	99.843	99.843	99.843	99.843	99.843	99.843
hCoV-19/USA/WA-S93/2020|EPI_ISL_417146 translation	100	98.943	99.1	99.25	99.322	99.472	99.547	99.55	99.543	99.55	99.547	99.55	99.622	99.607	99.622	99.622	99.618	99.686	99.7	99.764	99.764	99.775	99.771	99.771	99.843	99.843	99.85	99.846	99.85	99.843	99.843	99.846	99.843	99.843	99.85	99.85	99.85	99.85	99.846	99.846	99.843	99.846	99.846	99.843	99.843	99.843	99.843	99.843	99.843
hCoV-19/USA/WA-S94/2020|EPI_ISL_417147 translation	100	98.943	99.1	99.25	99.322	99.472	99.547	99.55	99.543	99.55	99.547	99.55	99.622	99.607	99.622	99.622	99.618	99.686	99.7	99.764	99.764	99.775	99.771	99.771	99.843	99.843	99.85	99.846	99.85	99.843	99.843	99.846	99.843	99.843	99.85	99.85	99.85	99.85	99.846	99.846	99.843	99.846	99.846	99.843	99.843	99.843	99.843	99.843	99.843
hCoV-19/USA/WA-S95/2020|EPI_ISL_417148 translation	100	98.943	99.1	99.25	99.322	99.472	99.547	99.55	99.543	99.55	99.547	99.55	99.622	99.607	99.622	99.622	99.618	99.686	99.7	99.764	99.764	99.775	99.771	99.771	99.843	99.843	99.85	99.846	99.85	99.843	99.843	99.846	99.843	99.843	99.85	99.85	99.85	99.85	99.846	99.846	99.843	99.846	99.846	99.843	99.843	99.843	99.843	99.843	99.843
hCoV-19/USA/WA-S96/2020|EPI_ISL_417149 translation	100	98.943	99.1	99.25	99.322	99.472	99.547	99.55	99.543	99.55	99.547	99.55	99.622	99.607	99.622	99.622	99.618	99.686	99.7	99.764	99.764	99.775	99.771	99.771	99.843	99.843	99.85	99.846	99.85	99.843	99.843	99.846	99.843	99.843	99.85	99.85	99.85	99.85	99.846	99.846	99.843	99.846	99.846	99.843	99.843	99.843	99.843	99.843	99.843
hCoV-19/USA/WA-S97/2020|EPI_ISL_417150 translation	100	98.943	99.1	99.25	99.322	99.472	99.547	99.55	99.543	99.55	99.547	99.55	99.622	99.607	99.622	99.622	99.618	99.686	99.7	99.764	99.764	99.775	99.771	99.771	99.843	99.843	99.85	99.846	99.85	99.843	99.843	99.846	99.843	99.843	99.85	99.85	99.85	99.85	99.846	99.846	99.843	99.846	99.846	99.843	99.843	99.843	99.843	99.843	99.843
hCoV-19/USA/WA-S98/2020|EPI_ISL_417151 translation	100	98.943	99.1	99.25	99.322	99.472	99.547	99.55	99.543	99.55	99.547	99.55	99.622	99.607	99.622	99.622	99.618	99.686	99.7	99.764	99.764	99.775	99.771	99.771	99.843	99.843	99.85	99.846	99.85	99.843	99.843	99.846	99.843	99.843	99.85	99.85	99.85	99.85	99.846	99.846	99.843	99.846	99.846	99.843	99.843	99.843	99.843	99.843	99.843
hCoV-19/USA/WA-S99/2020|EPI_ISL_417152 translation	100	98.943	99.1	99.25	99.322	99.472	99.547	99.55	99.543	99.55	99.547	99.55	99.622	99.607	99.622	99.622	99.618	99.686	99.7	99.764	99.764	99.775	99.771	99.771	99.843	99.843	99.85	99.846	99.85	99.843	99.843	99.846	99.843	99.843	99.85	99.85	99.85	99.85	99.846	99.846	99.843	99.846	99.846	99.843	99.843	99.843	99.843	99.843	99.843
hCoV-19/USA/WA-UW100/2020|EPI_ISL_416638 translation	100	98.943	99.1	99.25	99.322	99.472	99.547	99.55	99.543	99.55	99.547	99.55	99.622	99.607	99.622	99.622	99.618	99.686	99.7	99.764	99.764	99.775	99.771	99.771	99.843	99.843	99.85	99.846	99.85	99.843	99.843	99.846	99.843	99.843	99.85	99.85	99.85	99.85	99.846	99.846	99.843	99.846	99.846	99.843	99.843	99.843	99.843	99.843	99.843
hCoV-19/USA/WA-UW101/2020|EPI_ISL_416639 translation	100	98.943	99.1	99.25	99.322	99.472	99.547	99.55	99.543	99.55	99.547	99.55	99.622	99.607	99.622	99.622	99.618	99.686	99.7	99.764	99.764	99.775	99.771	99.771	99.843	99.843	99.85	99.846	99.85	99.843	99.843	99.846	99.843	99.843	99.85	99.85	99.85	99.85	99.846	99.846	99.843	99.846	99.846	99.843	99.843	99.843	99.843	99.843	99.843
hCoV-19/USA/WA-UW103/2020|EPI_ISL_416641 translation	100	98.943	99.1	99.25	99.322	99.472	99.547	99.55	99.543	99.55	99.547	99.55	99.622	99.607	99.622	99.622	99.618	99.686	99.7	99.764	99.764	99.775	99.771	99.771	99.843	99.843	99.85	99.846	99.85	99.843	99.843	99.846	99.843	99.843	99.85	99.85	99.85	99.85	99.846	99.846	99.843	99.846	99.846	99.843	99.843	99.843	99.843	99.843	99.843
hCoV-19/USA/WA-UW105/2020|EPI_ISL_416643 translation	100	98.943	99.1	99.25	99.322	99.472	99.547	99.55	99.543	99.55	99.547	99.55	99.622	99.607	99.622	99.622	99.618	99.686	99.7	99.764	99.764	99.775	99.771	99.771	99.843	99.843	99.85	99.846	99.85	99.843	99.843	99.846	99.843	99.843	99.85	99.85	99.85	99.85	99.846	99.846	99.843	99.846	99.846	99.843	99.843	99.843	99.843	99.843	99.843
hCoV-19/USA/WA-UW106/2020|EPI_ISL_416644 translation	100	98.943	99.1	99.25	99.322	99.472	99.547	99.55	99.543	99.55	99.547	99.55	99.622	99.607	99.622	99.622	99.618	99.686	99.7	99.764	99.764	99.775	99.771	99.771	99.843	99.843	99.85	99.846	99.85	99.843	99.843	99.846	99.843	99.843	99.85	99.85	99.85	99.85	99.846	99.846	99.843	99.846	99.846	99.843	99.843	99.843	99.843	99.843	99.843
hCoV-19/USA/WA-UW108/2020|EPI_ISL_416646 translation	100	98.943	99.1	99.25	99.322	99.472	99.547	99.55	99.543	99.55	99.547	99.55	99.622	99.607	99.622	99.622	99.618	99.686	99.7	99.764	99.764	99.775	99.771	99.771	99.843	99.843	99.85	99.846	99.85	99.843	99.843	99.846	99.843	99.843	99.85	99.85	99.85	99.85	99.846	99.846	99.843	99.846	99.846	99.843	99.843	99.843	99.843	99.843	99.843
hCoV-19/USA/WA-UW111/2020|EPI_ISL_416649 translation	100	98.943	99.1	99.25	99.322	99.472	99.547	99.55	99.543	99.55	99.547	99.55	99.622	99.607	99.622	99.622	99.618	99.686	99.7	99.764	99.764	99.775	99.771	99.771	99.843	99.843	99.85	99.846	99.85	99.843	99.843	99.846	99.843	99.843	99.85	99.85	99.85	99.85	99.846	99.846	99.843	99.846	99.846	99.843	99.843	99.843	99.843	99.843	99.843
hCoV-19/USA/WA-UW112/2020|EPI_ISL_416650 translation	100	98.943	99.1	99.25	99.322	99.472	99.547	99.55	99.543	99.55	99.547	99.55	99.622	99.607	99.622	99.622	99.618	99.686	99.7	99.764	99.764	99.775	99.771	99.771	99.843	99.843	99.85	99.846	99.85	99.843	99.843	99.846	99.843	99.843	99.85	99.85	99.85	99.85	99.846	99.846	99.843	99.846	99.846	99.843	99.843	99.843	99.843	99.843	99.843
hCoV-19/USA/WA-UW113/2020|EPI_ISL_416651 translation	100	98.943	99.1	99.25	99.322	99.472	99.547	99.55	99.543	99.55	99.547	99.55	99.622	99.607	99.622	99.622	99.618	99.686	99.7	99.764	99.764	99.775	99.771	99.771	99.843	99.843	99.85	99.846	99.85	99.843	99.843	99.846	99.843	99.843	99.85	99.85	99.85	99.85	99.846	99.846	99.843	99.846	99.846	99.843	99.843	99.843	99.843	99.843	99.843
hCoV-19/USA/WA-UW114/2020|EPI_ISL_416652 translation	100	98.943	99.1	99.25	99.322	99.472	99.547	99.55	99.543	99.55	99.547	99.55	99.622	99.607	99.622	99.622	99.618	99.686	99.7	99.764	99.764	99.775	99.771	99.771	99.843	99.843	99.85	99.846	99.85	99.843	99.843	99.846	99.843	99.843	99.85	99.85	99.85	99.85	99.846	99.846	99.843	99.846	99.846	99.843	99.843	99.843	99.843	99.843	99.843
hCoV-19/USA/WA-UW116/2020|EPI_ISL_416654 translation	100	98.943	99.1	99.25	99.322	99.472	99.547	99.55	99.543	99.55	99.547	99.55	99.622	99.607	99.622	99.622	99.618	99.686	99.7	99.764	99.764	99.775	99.771	99.771	99.843	99.843	99.85	99.846	99.85	99.843	99.843	99.846	99.843	99.843	99.85	99.85	99.85	99.85	99.846	99.846	99.843	99.846	99.846	99.843	99.843	99.843	99.843	99.843	99.843
hCoV-19/USA/WA-UW118/2020|EPI_ISL_416656 translation	100	98.943	99.1	99.25	99.322	99.472	99.547	99.55	99.543	99.55	99.547	99.55	99.622	99.607	99.622	99.622	99.618	99.686	99.7	99.764	99.764	99.775	99.771	99.771	99.843	99.843	99.85	99.846	99.85	99.843	99.843	99.846	99.843	99.843	99.85	99.85	99.85	99.85	99.846	99.846	99.843	99.846	99.846	99.843	99.843	99.843	99.843	99.843	99.843
hCoV-19/USA/WA-UW119/2020|EPI_ISL_416657 translation	100	98.943	99.1	99.25	99.322	99.472	99.547	99.55	99.543	99.55	99.547	99.55	99.622	99.607	99.622	99.622	99.618	99.686	99.7	99.764	99.764	99.775	99.771	99.771	99.843	99.843	99.85	99.846	99.85	99.843	99.843	99.846	99.843	99.843	99.85	99.85	99.85	99.85	99.846	99.846	99.843	99.846	99.846	99.843	99.843	99.843	99.843	99.843	99.843
hCoV-19/USA/WA-UW121/2020|EPI_ISL_416659 translation	100	98.943	99.1	99.25	99.322	99.472	99.547	99.55	99.543	99.55	99.547	99.55	99.622	99.607	99.622	99.622	99.618	99.686	99.7	99.764	99.764	99.775	99.771	99.771	99.843	99.843	99.85	99.846	99.85	99.843	99.843	99.846	99.843	99.843	99.85	99.85	99.85	99.85	99.846	99.846	99.843	99.846	99.846	99.843	99.843	99.843	99.843	99.843	99.843
hCoV-19/USA/WA-UW124/2020|EPI_ISL_416662 translation	100	98.943	99.1	99.25	99.322	99.472	99.547	99.55	99.543	99.55	99.547	99.55	99.622	99.607	99.622	99.622	99.618	99.686	99.7	99.764	99.764	99.775	99.771	99.771	99.843	99.843	99.85	99.846	99.85	99.843	99.843	99.846	99.843	99.843	99.85	99.85	99.85	99.85	99.846	99.846	99.843	99.846	99.846	99.843	99.843	99.843	99.843	99.843	99.843
hCoV-19/USA/WA-UW125/2020|EPI_ISL_416663 translation	100	98.943	99.1	99.25	99.322	99.472	99.547	99.55	99.543	99.55	99.547	99.55	99.622	99.607	99.622	99.622	99.618	99.686	99.7	99.764	99.764	99.775	99.771	99.771	99.843	99.843	99.85	99.846	99.85	99.843	99.843	99.846	99.843	99.843	99.85	99.85	99.85	99.85	99.846	99.846	99.843	99.846	99.846	99.843	99.843	99.843	99.843	99.843	99.843
hCoV-19/USA/WA-UW126/2020|EPI_ISL_416664 translation	100	98.943	99.1	99.25	99.322	99.472	99.547	99.55	99.543	99.55	99.547	99.55	99.622	99.607	99.622	99.622	99.618	99.686	99.7	99.764	99.764	99.775	99.771	99.771	99.843	99.843	99.85	99.846	99.85	99.843	99.843	99.846	99.843	99.843	99.85	99.85	99.85	99.85	99.846	99.846	99.843	99.846	99.846	99.843	99.843	99.843	99.843	99.843	99.843
hCoV-19/USA/WA-UW127/2020|EPI_ISL_416665 translation	100	98.943	99.1	99.25	99.322	99.472	99.547	99.55	99.543	99.55	99.547	99.55	99.622	99.607	99.622	99.622	99.618	99.686	99.7	99.764	99.764	99.775	99.771	99.771	99.843	99.843	99.85	99.846	99.85	99.843	99.843	99.846	99.843	99.843	99.85	99.85	99.85	99.85	99.846	99.846	99.843	99.846	99.846	99.843	99.843	99.843	99.843	99.843	99.843
hCoV-19/USA/WA-UW128/2020|EPI_ISL_416666 translation	100	98.943	99.1	99.25	99.322	99.472	99.547	99.55	99.543	99.55	99.547	99.55	99.622	99.607	99.622	99.622	99.618	99.686	99.7	99.764	99.764	99.775	99.771	99.771	99.843	99.843	99.85	99.846	99.85	99.843	99.843	99.846	99.843	99.843	99.85	99.85	99.85	99.85	99.846	99.846	99.843	99.846	99.846	99.843	99.843	99.843	99.843	99.843	99.843
hCoV-19/USA/WA-UW144/2020|EPI_ISL_416682 translation	100	98.943	99.1	99.25	99.322	99.472	99.547	99.55	99.543	99.55	99.547	99.55	99.622	99.607	99.622	99.622	99.618	99.686	99.7	99.764	99.764	99.775	99.771	99.771	99.843	99.843	99.85	99.846	99.85	99.843	99.843	99.846	99.843	99.843	99.85	99.85	99.85	99.85	99.846	99.846	99.843	99.846	99.846	99.843	99.843	99.843	99.843	99.843	99.843
hCoV-19/USA/WA-UW145/2020|EPI_ISL_416683 translation	100	98.943	99.1	99.25	99.322	99.472	99.547	99.55	99.543	99.55	99.547	99.55	99.622	99.607	99.622	99.622	99.618	99.686	99.7	99.764	99.764	99.775	99.771	99.771	99.843	99.843	99.85	99.846	99.85	99.843	99.843	99.846	99.843	99.843	99.85	99.85	99.85	99.85	99.846	99.846	99.843	99.846	99.846	99.843	99.843	99.843	99.843	99.843	99.843
hCoV-19/USA/WA-UW147/2020|EPI_ISL_416685 translation	100	98.943	99.1	99.25	99.322	99.472	99.547	99.55	99.543	99.55	99.547	99.55	99.622	99.607	99.622	99.622	99.618	99.686	99.7	99.764	99.764	99.775	99.771	99.771	99.843	99.843	99.85	99.846	99.85	99.843	99.843	99.846	99.843	99.843	99.85	99.85	99.85	99.85	99.846	99.846	99.843	99.846	99.846	99.843	99.843	99.843	99.843	99.843	99.843
hCoV-19/USA/WA-UW148/2020|EPI_ISL_416686 translation	100	98.943	99.1	99.25	99.322	99.472	99.547	99.55	99.543	99.55	99.547	99.55	99.622	99.607	99.622	99.622	99.618	99.686	99.7	99.764	99.764	99.775	99.771	99.771	99.843	99.843	99.85	99.846	99.85	99.843	99.843	99.846	99.843	99.843	99.85	99.85	99.85	99.85	99.846	99.846	99.843	99.846	99.846	99.843	99.843	99.843	99.843	99.843	99.843
hCoV-19/USA/WA-UW149/2020|EPI_ISL_416687 translation	100	98.943	99.1	99.25	99.322	99.472	99.547	99.55	99.543	99.55	99.547	99.55	99.622	99.607	99.622	99.622	99.618	99.686	99.7	99.764	99.764	99.775	99.771	99.771	99.843	99.843	99.85	99.846	99.85	99.843	99.843	99.846	99.843	99.843	99.85	99.85	99.85	99.85	99.846	99.846	99.843	99.846	99.846	99.843	99.843	99.843	99.843	99.843	99.843
hCoV-19/USA/WA-UW150/2020|EPI_ISL_416688 translation	100	98.943	99.1	99.25	99.322	99.472	99.547	99.55	99.543	99.55	99.547	99.55	99.622	99.607	99.622	99.622	99.618	99.686	99.7	99.764	99.764	99.775	99.771	99.771	99.843	99.843	99.85	99.846	99.85	99.843	99.843	99.846	99.843	99.843	99.85	99.85	99.85	99.85	99.846	99.846	99.843	99.846	99.846	99.843	99.843	99.843	99.843	99.843	99.843
hCoV-19/USA/WA-UW151/2020|EPI_ISL_416689 translation	100	98.943	99.1	99.25	99.322	99.472	99.547	99.55	99.543	99.55	99.547	99.55	99.622	99.607	99.622	99.622	99.618	99.686	99.7	99.764	99.764	99.775	99.771	99.771	99.843	99.843	99.85	99.846	99.85	99.843	99.843	99.846	99.843	99.843	99.85	99.85	99.85	99.85	99.846	99.846	99.843	99.846	99.846	99.843	99.843	99.843	99.843	99.843	99.843
hCoV-19/USA/WA-UW152/2020|EPI_ISL_416690 translation	100	98.943	99.1	99.25	99.322	99.472	99.547	99.55	99.543	99.55	99.547	99.55	99.622	99.607	99.622	99.622	99.618	99.686	99.7	99.764	99.764	99.775	99.771	99.771	99.843	99.843	99.85	99.846	99.85	99.843	99.843	99.846	99.843	99.843	99.85	99.85	99.85	99.85	99.846	99.846	99.843	99.846	99.846	99.843	99.843	99.843	99.843	99.843	99.843
hCoV-19/USA/WA-UW156/2020|EPI_ISL_416694 translation	100	98.943	99.1	99.25	99.322	99.472	99.547	99.55	99.543	99.55	99.547	99.55	99.622	99.607	99.622	99.622	99.618	99.686	99.7	99.764	99.764	99.775	99.771	99.771	99.843	99.843	99.85	99.846	99.85	99.843	99.843	99.846	99.843	99.843	99.85	99.85	99.85	99.85	99.846	99.846	99.843	99.846	99.846	99.843	99.843	99.843	99.843	99.843	99.843
hCoV-19/USA/WA-UW158/2020|EPI_ISL_416696 translation	100	98.943	99.1	99.25	99.322	99.472	99.547	99.55	99.543	99.55	99.547	99.55	99.622	99.607	99.622	99.622	99.618	99.686	99.7	99.764	99.764	99.775	99.771	99.771	99.843	99.843	99.85	99.846	99.85	99.843	99.843	99.846	99.843	99.843	99.85	99.85	99.85	99.85	99.846	99.846	99.843	99.846	99.846	99.843	99.843	99.843	99.843	99.843	99.843
hCoV-19/USA/WA-UW162/2020|EPI_ISL_416700 translation	100	98.943	99.1	99.25	99.322	99.472	99.547	99.55	99.543	99.55	99.547	99.55	99.622	99.607	99.622	99.622	99.618	99.686	99.7	99.764	99.764	99.775	99.771	99.771	99.843	99.843	99.85	99.846	99.85	99.843	99.843	99.846	99.843	99.843	99.85	99.85	99.85	99.85	99.846	99.846	99.843	99.846	99.846	99.843	99.843	99.843	99.843	99.843	99.843
hCoV-19/USA/WA-UW163/2020|EPI_ISL_416701 translation	100	98.943	99.1	99.25	99.322	99.472	99.547	99.55	99.543	99.55	99.547	99.55	99.622	99.607	99.622	99.622	99.618	99.686	99.7	99.764	99.764	99.775	99.771	99.771	99.843	99.843	99.85	99.846	99.85	99.843	99.843	99.846	99.843	99.843	99.85	99.85	99.85	99.85	99.846	99.846	99.843	99.846	99.846	99.843	99.843	99.843	99.843	99.843	99.843
hCoV-19/USA/WA-UW164/2020|EPI_ISL_416702 translation	100	98.943	99.1	99.25	99.322	99.472	99.547	99.55	99.543	99.55	99.547	99.55	99.622	99.607	99.622	99.622	99.618	99.686	99.7	99.764	99.764	99.775	99.771	99.771	99.843	99.843	99.85	99.846	99.85	99.843	99.843	99.846	99.843	99.843	99.85	99.85	99.85	99.85	99.846	99.846	99.843	99.846	99.846	99.843	99.843	99.843	99.843	99.843	99.843
hCoV-19/USA/WA-UW165/2020|EPI_ISL_416703 translation	100	98.943	99.1	99.25	99.322	99.472	99.547	99.55	99.543	99.55	99.547	99.55	99.622	99.607	99.622	99.622	99.618	99.686	99.7	99.764	99.764	99.775	99.771	99.771	99.843	99.843	99.85	99.846	99.85	99.843	99.843	99.846	99.843	99.843	99.85	99.85	99.85	99.85	99.846	99.846	99.843	99.846	99.846	99.843	99.843	99.843	99.843	99.843	99.843
hCoV-19/USA/WA-UW167/2020|EPI_ISL_416705 translation	100	98.943	99.1	99.25	99.322	99.472	99.547	99.55	99.543	99.55	99.547	99.55	99.622	99.607	99.622	99.622	99.618	99.686	99.7	99.764	99.764	99.775	99.771	99.771	99.843	99.843	99.85	99.846	99.85	99.843	99.843	99.846	99.843	99.843	99.85	99.85	99.85	99.85	99.846	99.846	99.843	99.846	99.846	99.843	99.843	99.843	99.843	99.843	99.843
hCoV-19/USA/WA-UW168/2020|EPI_ISL_416706 translation	100	98.943	99.1	99.25	99.322	99.472	99.547	99.55	99.543	99.55	99.547	99.55	99.622	99.607	99.622	99.622	99.618	99.686	99.7	99.764	99.764	99.775	99.771	99.771	99.843	99.843	99.85	99.846	99.85	99.843	99.843	99.846	99.843	99.843	99.85	99.85	99.85	99.85	99.846	99.846	99.843	99.846	99.846	99.843	99.843	99.843	99.843	99.843	99.843
hCoV-19/USA/WA-UW172/2020|EPI_ISL_416710 translation	100	98.943	99.1	99.25	99.322	99.472	99.547	99.55	99.543	99.55	99.547	99.55	99.622	99.607	99.622	99.622	99.618	99.686	99.7	99.764	99.764	99.775	99.771	99.771	99.843	99.843	99.85	99.846	99.85	99.843	99.843	99.846	99.843	99.843	99.85	99.85	99.85	99.85	99.846	99.846	99.843	99.846	99.846	99.843	99.843	99.843	99.843	99.843	99.843
hCoV-19/USA/WA-UW173/2020|EPI_ISL_416711 translation	100	98.943	99.1	99.25	99.322	99.472	99.547	99.55	99.543	99.55	99.547	99.55	99.622	99.607	99.622	99.622	99.618	99.686	99.7	99.764	99.764	99.775	99.771	99.771	99.843	99.843	99.85	99.846	99.85	99.843	99.843	99.846	99.843	99.843	99.85	99.85	99.85	99.85	99.846	99.846	99.843	99.846	99.846	99.843	99.843	99.843	99.843	99.843	99.843
hCoV-19/USA/WA-UW174/2020|EPI_ISL_416712 translation	100	98.943	99.1	99.25	99.322	99.472	99.547	99.55	99.543	99.55	99.547	99.55	99.622	99.607	99.622	99.622	99.618	99.686	99.7	99.764	99.764	99.775	99.771	99.771	99.843	99.843	99.85	99.846	99.85	99.843	99.843	99.846	99.843	99.843	99.85	99.85	99.85	99.85	99.846	99.846	99.843	99.846	99.846	99.843	99.843	99.843	99.843	99.843	99.843
hCoV-19/USA/WA-UW175/2020|EPI_ISL_416713 translation	100	98.943	99.1	99.25	99.322	99.472	99.547	99.55	99.543	99.55	99.547	99.55	99.622	99.607	99.622	99.622	99.618	99.686	99.7	99.764	99.764	99.775	99.771	99.771	99.843	99.843	99.85	99.846	99.85	99.843	99.843	99.846	99.843	99.843	99.85	99.85	99.85	99.85	99.846	99.846	99.843	99.846	99.846	99.843	99.843	99.843	99.843	99.843	99.843
hCoV-19/USA/WA-UW176/2020|EPI_ISL_416714 translation	100	98.943	99.1	99.25	99.322	99.472	99.547	99.55	99.543	99.55	99.547	99.55	99.622	99.607	99.622	99.622	99.618	99.686	99.7	99.764	99.764	99.775	99.771	99.771	99.843	99.843	99.85	99.846	99.85	99.843	99.843	99.846	99.843	99.843	99.85	99.85	99.85	99.85	99.846	99.846	99.843	99.846	99.846	99.843	99.843	99.843	99.843	99.843	99.843
hCoV-19/USA/WA-UW177/2020|EPI_ISL_416715 translation	100	98.943	99.1	99.25	99.322	99.472	99.547	99.55	99.543	99.55	99.547	99.55	99.622	99.607	99.622	99.622	99.618	99.686	99.7	99.764	99.764	99.775	99.771	99.771	99.843	99.843	99.85	99.846	99.85	99.843	99.843	99.846	99.843	99.843	99.85	99.85	99.85	99.85	99.846	99.846	99.843	99.846	99.846	99.843	99.843	99.843	99.843	99.843	99.843
hCoV-19/USA/WA-UW179/2020|EPI_ISL_416717 translation	100	98.943	99.1	99.25	99.322	99.472	99.547	99.55	99.543	99.55	99.547	99.55	99.622	99.607	99.622	99.622	99.618	99.686	99.7	99.764	99.764	99.775	99.771	99.771	99.843	99.843	99.85	99.846	99.85	99.843	99.843	99.846	99.843	99.843	99.85	99.85	99.85	99.85	99.846	99.846	99.843	99.846	99.846	99.843	99.843	99.843	99.843	99.843	99.843
hCoV-19/USA/WA-UW180/2020|EPI_ISL_416718 translation	100	98.943	99.1	99.25	99.322	99.472	99.547	99.55	99.543	99.55	99.547	99.55	99.622	99.607	99.622	99.622	99.618	99.686	99.7	99.764	99.764	99.775	99.771	99.771	99.843	99.843	99.85	99.846	99.85	99.843	99.843	99.846	99.843	99.843	99.85	99.85	99.85	99.85	99.846	99.846	99.843	99.846	99.846	99.843	99.843	99.843	99.843	99.843	99.843
hCoV-19/USA/WA-UW182/2020|EPI_ISL_416720 translation	100	98.943	99.1	99.25	99.322	99.472	99.547	99.55	99.543	99.55	99.547	99.55	99.622	99.607	99.622	99.622	99.618	99.686	99.7	99.764	99.764	99.775	99.771	99.771	99.843	99.843	99.85	99.846	99.85	99.843	99.843	99.846	99.843	99.843	99.85	99.85	99.85	99.85	99.846	99.846	99.843	99.846	99.846	99.843	99.843	99.843	99.843	99.843	99.843
hCoV-19/USA/WA-UW183/2020|EPI_ISL_416721 translation	100	98.943	99.1	99.25	99.322	99.472	99.547	99.55	99.543	99.55	99.547	99.55	99.622	99.607	99.622	99.622	99.618	99.686	99.7	99.764	99.764	99.775	99.771	99.771	99.843	99.843	99.85	99.846	99.85	99.843	99.843	99.846	99.843	99.843	99.85	99.85	99.85	99.85	99.846	99.846	99.843	99.846	99.846	99.843	99.843	99.843	99.843	99.843	99.843
hCoV-19/USA/WA-UW184/2020|EPI_ISL_416722 translation	100	98.943	99.1	99.25	99.322	99.472	99.547	99.55	99.543	99.55	99.547	99.55	99.622	99.607	99.622	99.622	99.618	99.686	99.7	99.764	99.764	99.775	99.771	99.771	99.843	99.843	99.85	99.846	99.85	99.843	99.843	99.846	99.843	99.843	99.85	99.85	99.85	99.85	99.846	99.846	99.843	99.846	99.846	99.843	99.843	99.843	99.843	99.843	99.843
hCoV-19/USA/WA-UW185/2020|EPI_ISL_416723 translation	100	98.943	99.1	99.25	99.322	99.472	99.547	99.55	99.543	99.55	99.547	99.55	99.622	99.607	99.622	99.622	99.618	99.686	99.7	99.764	99.764	99.775	99.771	99.771	99.843	99.843	99.85	99.846	99.85	99.843	99.843	99.846	99.843	99.843	99.85	99.85	99.85	99.85	99.846	99.846	99.843	99.846	99.846	99.843	99.843	99.843	99.843	99.843	99.843
hCoV-19/USA/WA-UW188/2020|EPI_ISL_416726 translation	100	98.943	99.1	99.25	99.322	99.472	99.547	99.55	99.543	99.55	99.547	99.55	99.622	99.607	99.622	99.622	99.618	99.686	99.7	99.764	99.764	99.775	99.771	99.771	99.843	99.843	99.85	99.846	99.85	99.843	99.843	99.846	99.843	99.843	99.85	99.85	99.85	99.85	99.846	99.846	99.843	99.846	99.846	99.843	99.843	99.843	99.843	99.843	99.843
hCoV-19/USA/WA-UW189/2020|EPI_ISL_416727 translation	100	98.943	99.1	99.25	99.322	99.472	99.547	99.55	99.543	99.55	99.547	99.55	99.622	99.607	99.622	99.622	99.618	99.686	99.7	99.764	99.764	99.775	99.771	99.771	99.843	99.843	99.85	99.846	99.85	99.843	99.843	99.846	99.843	99.843	99.85	99.85	99.85	99.85	99.846	99.846	99.843	99.846	99.846	99.843	99.843	99.843	99.843	99.843	99.843
hCoV-19/USA/WA-UW190/2020|EPI_ISL_416728 translation	100	98.943	99.1	99.25	99.322	99.472	99.547	99.55	99.543	99.55	99.547	99.55	99.622	99.607	99.622	99.622	99.618	99.686	99.7	99.764	99.764	99.775	99.771	99.771	99.843	99.843	99.85	99.846	99.85	99.843	99.843	99.846	99.843	99.843	99.85	99.85	99.85	99.85	99.846	99.846	99.843	99.846	99.846	99.843	99.843	99.843	99.843	99.843	99.843
hCoV-19/USA/WA-UW36/2020|EPI_ISL_416453 translation	100	98.943	99.1	99.25	99.322	99.472	99.547	99.55	99.543	99.55	99.547	99.55	99.622	99.607	99.622	99.622	99.618	99.686	99.7	99.764	99.764	99.775	99.771	99.771	99.843	99.843	99.85	99.846	99.85	99.843	99.843	99.846	99.843	99.843	99.85	99.85	99.85	99.85	99.846	99.846	99.843	99.846	99.846	99.843	99.843	99.843	99.843	99.843	99.843
hCoV-19/USA/WA-UW37/2020|EPI_ISL_416454 translation	100	98.943	99.1	99.25	99.322	99.472	99.547	99.55	99.543	99.55	99.547	99.55	99.622	99.607	99.622	99.622	99.618	99.686	99.7	99.764	99.764	99.775	99.771	99.771	99.843	99.843	99.85	99.846	99.85	99.843	99.843	99.846	99.843	99.843	99.85	99.85	99.85	99.85	99.846	99.846	99.843	99.846	99.846	99.843	99.843	99.843	99.843	99.843	99.843
hCoV-19/USA/WA-UW38/2020|EPI_ISL_416455 translation	100	98.943	99.1	99.25	99.322	99.472	99.547	99.55	99.543	99.55	99.547	99.55	99.622	99.607	99.622	99.622	99.618	99.686	99.7	99.764	99.764	99.775	99.771	99.771	99.843	99.843	99.85	99.846	99.85	99.843	99.843	99.846	99.843	99.843	99.85	99.85	99.85	99.85	99.846	99.846	99.843	99.846	99.846	99.843	99.843	99.843	99.843	99.843	99.843
hCoV-19/USA/WA-UW39/2020|EPI_ISL_416456 translation	100	98.943	99.1	99.25	99.322	99.472	99.547	99.55	99.543	99.55	99.547	99.55	99.622	99.607	99.622	99.622	99.618	99.686	99.7	99.764	99.764	99.775	99.771	99.771	99.843	99.843	99.85	99.846	99.85	99.843	99.843	99.846	99.843	99.843	99.85	99.85	99.85	99.85	99.846	99.846	99.843	99.846	99.846	99.843	99.843	99.843	99.843	99.843	99.843
hCoV-19/USA/WA-UW42/2020|EPI_ISL_415607 translation	100	98.943	99.1	99.25	99.322	99.472	99.547	99.55	99.543	99.55	99.547	99.55	99.622	99.607	99.622	99.622	99.618	99.686	99.7	99.764	99.764	99.775	99.771	99.771	99.843	99.843	99.85	99.846	99.85	99.843	99.843	99.846	99.843	99.843	99.85	99.85	99.85	99.85	99.846	99.846	99.843	99.846	99.846	99.843	99.843	99.843	99.843	99.843	99.843
hCoV-19/USA/WA-UW43/2020|EPI_ISL_415608 translation	100	98.943	99.1	99.25	99.322	99.472	99.547	99.55	99.543	99.55	99.547	99.55	99.622	99.607	99.622	99.622	99.618	99.686	99.7	99.764	99.764	99.775	99.771	99.771	99.843	99.843	99.85	99.846	99.85	99.843	99.843	99.846	99.843	99.843	99.85	99.85	99.85	99.85	99.846	99.846	99.843	99.846	99.846	99.843	99.843	99.843	99.843	99.843	99.843
hCoV-19/USA/WA-UW44/2020|EPI_ISL_415609 translation	100	98.943	99.1	99.25	99.322	99.472	99.547	99.55	99.543	99.55	99.547	99.55	99.622	99.607	99.622	99.622	99.618	99.686	99.7	99.764	99.764	99.775	99.771	99.771	99.843	99.843	99.85	99.846	99.85	99.843	99.843	99.846	99.843	99.843	99.85	99.85	99.85	99.85	99.846	99.846	99.843	99.846	99.846	99.843	99.843	99.843	99.843	99.843	99.843
hCoV-19/USA/WA-UW47/2020|EPI_ISL_415612 translation	100	98.943	99.1	99.25	99.322	99.472	99.547	99.55	99.543	99.55	99.547	99.55	99.622	99.607	99.622	99.622	99.618	99.686	99.7	99.764	99.764	99.775	99.771	99.771	99.843	99.843	99.85	99.846	99.85	99.843	99.843	99.846	99.843	99.843	99.85	99.85	99.85	99.85	99.846	99.846	99.843	99.846	99.846	99.843	99.843	99.843	99.843	99.843	99.843
hCoV-19/USA/WA-UW77/2020|EPI_ISL_416433 translation	100	98.943	99.1	99.25	99.322	99.472	99.547	99.55	99.543	99.55	99.547	99.55	99.622	99.607	99.622	99.622	99.618	99.686	99.7	99.764	99.764	99.775	99.771	99.771	99.843	99.843	99.85	99.846	99.85	99.843	99.843	99.846	99.843	99.843	99.85	99.85	99.85	99.85	99.846	99.846	99.843	99.846	99.846	99.843	99.843	99.843	99.843	99.843	99.843
hCoV-19/USA/WA-UW79/2020|EPI_ISL_416435 translation	100	98.943	99.1	99.25	99.322	99.472	99.547	99.55	99.543	99.55	99.547	99.55	99.622	99.607	99.622	99.622	99.618	99.686	99.7	99.764	99.764	99.775	99.771	99.771	99.843	99.843	99.85	99.846	99.85	99.843	99.843	99.846	99.843	99.843	99.85	99.85	99.85	99.85	99.846	99.846	99.843	99.846	99.846	99.843	99.843	99.843	99.843	99.843	99.843
hCoV-19/USA/WA-UW80/2020|EPI_ISL_416436 translation	100	98.943	99.1	99.25	99.322	99.472	99.547	99.55	99.543	99.55	99.547	99.55	99.622	99.607	99.622	99.622	99.618	99.686	99.7	99.764	99.764	99.775	99.771	99.771	99.843	99.843	99.85	99.846	99.85	99.843	99.843	99.846	99.843	99.843	99.85	99.85	99.85	99.85	99.846	99.846	99.843	99.846	99.846	99.843	99.843	99.843	99.843	99.843	99.843
hCoV-19/USA/WA-UW81/2020|EPI_ISL_416437 translation	100	98.943	99.1	99.25	99.322	99.472	99.547	99.55	99.543	99.55	99.547	99.55	99.622	99.607	99.622	99.622	99.618	99.686	99.7	99.764	99.764	99.775	99.771	99.771	99.843	99.843	99.85	99.846	99.85	99.843	99.843	99.846	99.843	99.843	99.85	99.85	99.85	99.85	99.846	99.846	99.843	99.846	99.846	99.843	99.843	99.843	99.843	99.843	99.843
hCoV-19/USA/WA-UW83/2020|EPI_ISL_416439 translation	100	98.943	99.1	99.25	99.322	99.472	99.547	99.55	99.543	99.55	99.547	99.55	99.622	99.607	99.622	99.622	99.618	99.686	99.7	99.764	99.764	99.775	99.771	99.771	99.843	99.843	99.85	99.846	99.85	99.843	99.843	99.846	99.843	99.843	99.85	99.85	99.85	99.85	99.846	99.846	99.843	99.846	99.846	99.843	99.843	99.843	99.843	99.843	99.843
hCoV-19/USA/WA-UW84/2020|EPI_ISL_416440 translation	100	98.943	99.1	99.25	99.322	99.472	99.547	99.55	99.543	99.55	99.547	99.55	99.622	99.607	99.622	99.622	99.618	99.686	99.7	99.764	99.764	99.775	99.771	99.771	99.843	99.843	99.85	99.846	99.85	99.843	99.843	99.846	99.843	99.843	99.85	99.85	99.85	99.85	99.846	99.846	99.843	99.846	99.846	99.843	99.843	99.843	99.843	99.843	99.843
hCoV-19/USA/WA-UW85/2020|EPI_ISL_416441 translation	100	98.943	99.1	99.25	99.322	99.472	99.547	99.55	99.543	99.55	99.547	99.55	99.622	99.607	99.622	99.622	99.618	99.686	99.7	99.764	99.764	99.775	99.771	99.771	99.843	99.843	99.85	99.846	99.85	99.843	99.843	99.846	99.843	99.843	99.85	99.85	99.85	99.85	99.846	99.846	99.843	99.846	99.846	99.843	99.843	99.843	99.843	99.843	99.843
hCoV-19/USA/WA-UW86/2020|EPI_ISL_416442 translation	100	98.943	99.1	99.25	99.322	99.472	99.547	99.55	99.543	99.55	99.547	99.55	99.622	99.607	99.622	99.622	99.618	99.686	99.7	99.764	99.764	99.775	99.771	99.771	99.843	99.843	99.85	99.846	99.85	99.843	99.843	99.846	99.843	99.843	99.85	99.85	99.85	99.85	99.846	99.846	99.843	99.846	99.846	99.843	99.843	99.843	99.843	99.843	99.843
hCoV-19/USA/WA-UW87/2020|EPI_ISL_416443 translation	100	98.943	99.1	99.25	99.322	99.472	99.547	99.55	99.543	99.55	99.547	99.55	99.622	99.607	99.622	99.622	99.618	99.686	99.7	99.764	99.764	99.775	99.771	99.771	99.843	99.843	99.85	99.846	99.85	99.843	99.843	99.846	99.843	99.843	99.85	99.85	99.85	99.85	99.846	99.846	99.843	99.846	99.846	99.843	99.843	99.843	99.843	99.843	99.843
hCoV-19/USA/WA-UW88/2020|EPI_ISL_416444 translation	100	98.943	99.1	99.25	99.322	99.472	99.547	99.55	99.543	99.55	99.547	99.55	99.622	99.607	99.622	99.622	99.618	99.686	99.7	99.764	99.764	99.775	99.771	99.771	99.843	99.843	99.85	99.846	99.85	99.843	99.843	99.846	99.843	99.843	99.85	99.85	99.85	99.85	99.846	99.846	99.843	99.846	99.846	99.843	99.843	99.843	99.843	99.843	99.843
hCoV-19/USA/WA-UW89/2020|EPI_ISL_416445 translation	100	98.943	99.1	99.25	99.322	99.472	99.547	99.55	99.543	99.55	99.547	99.55	99.622	99.607	99.622	99.622	99.618	99.686	99.7	99.764	99.764	99.775	99.771	99.771	99.843	99.843	99.85	99.846	99.85	99.843	99.843	99.846	99.843	99.843	99.85	99.85	99.85	99.85	99.846	99.846	99.843	99.846	99.846	99.843	99.843	99.843	99.843	99.843	99.843
hCoV-19/USA/WA-UW90/2020|EPI_ISL_416446 translation	100	98.943	99.1	99.25	99.322	99.472	99.547	99.55	99.543	99.55	99.547	99.55	99.622	99.607	99.622	99.622	99.618	99.686	99.7	99.764	99.764	99.775	99.771	99.771	99.843	99.843	99.85	99.846	99.85	99.843	99.843	99.846	99.843	99.843	99.85	99.85	99.85	99.85	99.846	99.846	99.843	99.846	99.846	99.843	99.843	99.843	99.843	99.843	99.843
hCoV-19/USA/WA-UW92/2020|EPI_ISL_416448 translation	100	98.943	99.1	99.25	99.322	99.472	99.547	99.55	99.543	99.55	99.547	99.55	99.622	99.607	99.622	99.622	99.618	99.686	99.7	99.764	99.764	99.775	99.771	99.771	99.843	99.843	99.85	99.846	99.85	99.843	99.843	99.846	99.843	99.843	99.85	99.85	99.85	99.85	99.846	99.846	99.843	99.846	99.846	99.843	99.843	99.843	99.843	99.843	99.843
hCoV-19/USA/WA-UW94/2020|EPI_ISL_416450 translation	100	98.943	99.1	99.25	99.322	99.472	99.547	99.55	99.543	99.55	99.547	99.55	99.622	99.607	99.622	99.622	99.618	99.686	99.7	99.764	99.764	99.775	99.771	99.771	99.843	99.843	99.85	99.846	99.85	99.843	99.843	99.846	99.843	99.843	99.85	99.85	99.85	99.85	99.846	99.846	99.843	99.846	99.846	99.843	99.843	99.843	99.843	99.843	99.843
hCoV-19/USA/WA-UW95/2020|EPI_ISL_416451 translation	100	98.943	99.1	99.25	99.322	99.472	99.547	99.55	99.543	99.55	99.547	99.55	99.622	99.607	99.622	99.622	99.618	99.686	99.7	99.764	99.764	99.775	99.771	99.771	99.843	99.843	99.85	99.846	99.85	99.843	99.843	99.846	99.843	99.843	99.85	99.85	99.85	99.85	99.846	99.846	99.843	99.846	99.846	99.843	99.843	99.843	99.843	99.843	99.843
hCoV-19/USA/WA-UW97/2020|EPI_ISL_416635 translation	100	98.943	99.1	99.25	99.322	99.472	99.547	99.55	99.543	99.55	99.547	99.55	99.622	99.607	99.622	99.622	99.618	99.686	99.7	99.764	99.764	99.775	99.771	99.771	99.843	99.843	99.85	99.846	99.85	99.843	99.843	99.846	99.843	99.843	99.85	99.85	99.85	99.85	99.846	99.846	99.843	99.846	99.846	99.843	99.843	99.843	99.843	99.843	99.843
hCoV-19/USA/WA-UW98/2020|EPI_ISL_416636 translation	100	98.943	99.1	99.25	99.322	99.472	99.547	99.55	99.543	99.55	99.547	99.55	99.622	99.607	99.622	99.622	99.618	99.686	99.7	99.764	99.764	99.775	99.771	99.771	99.843	99.843	99.85	99.846	99.85	99.843	99.843	99.846	99.843	99.843	99.85	99.85	99.85	99.85	99.846	99.846	99.843	99.846	99.846	99.843	99.843	99.843	99.843	99.843	99.843
hCoV-19/USA/WA-UW99/2020|EPI_ISL_416637 translation	100	98.943	99.1	99.25	99.322	99.472	99.547	99.55	99.543	99.55	99.547	99.55	99.622	99.607	99.622	99.622	99.618	99.686	99.7	99.764	99.764	99.775	99.771	99.771	99.843	99.843	99.85	99.846	99.85	99.843	99.843	99.846	99.843	99.843	99.85	99.85	99.85	99.85	99.846	99.846	99.843	99.846	99.846	99.843	99.843	99.843	99.843	99.843	99.843
hCoV-19/Vietnam/38142/2020|EPI_ISL_416427 translation	100	98.943	99.1	99.25	99.322	99.472	99.547	99.55	99.543	99.55	99.547	99.55	99.622	99.607	99.622	99.622	99.618	99.686	99.7	99.764	99.764	99.775	99.771	99.771	99.843	99.843	99.85	99.846	99.85	99.843	99.843	99.846	99.843	99.843	99.85	99.85	99.85	99.85	99.846	99.846	99.843	99.846	99.846	99.843	99.843	99.843	99.843	99.843	99.843
hCoV-19/Vietnam/CM99/2020|EPI_ISL_416429 translation	100	98.943	99.1	99.25	99.322	99.472	99.547	99.55	99.543	99.55	99.547	99.55	99.622	99.607	99.622	99.622	99.618	99.686	99.7	99.764	99.764	99.775	99.771	99.771	99.843	99.843	99.85	99.846	99.85	99.843	99.843	99.846	99.843	99.843	99.85	99.85	99.85	99.85	99.846	99.846	99.843	99.846	99.846	99.843	99.843	99.843	99.843	99.843	99.843
hCoV-19/Wales/PHW32/2020|EPI_ISL_415920 translation	100	98.943	99.1	99.25	99.322	99.472	99.547	99.55	99.543	99.55	99.547	99.55	99.622	99.607	99.622	99.622	99.618	99.686	99.7	99.764	99.764	99.775	99.771	99.771	99.843	99.843	99.85	99.846	99.85	99.843	99.843	99.846	99.843	99.843	99.85	99.85	99.85	99.85	99.846	99.846	99.843	99.846	99.846	99.843	99.843	99.843	99.843	99.843	99.843
BetaCoV/Australia/NSW01/2020|EPI_ISL_407893 translation	100	98.943	99.1	99.25	99.322	99.472	99.547	99.55	99.543	99.55	99.547	99.55	99.622	99.607	99.622	99.622	99.618	99.686	99.7	99.764	99.764	99.775	99.771	99.771	99.843	99.843	99.85	99.846	99.85	99.843	99.843	99.846	99.843	99.843	99.85	99.85	99.85	99.85	99.846	99.846	99.843	99.846	99.846	99.843	99.843	99.843	99.843	99.843	99.843
BetaCoV/Australia/NSW05/2020|EPI_ISL_412975 translation	100	98.943	99.1	99.25	99.322	99.472	99.547	99.55	99.543	99.55	99.547	99.55	99.622	99.607	99.622	99.622	99.618	99.686	99.7	99.764	99.764	99.775	99.771	99.771	99.843	99.843	99.85	99.846	99.85	99.843	99.843	99.846	99.843	99.843	99.85	99.85	99.85	99.85	99.846	99.846	99.843	99.846	99.846	99.843	99.843	99.843	99.843	99.843	99.843
BetaCoV/Australia/QLD01/2020|EPI_ISL_407894 translation	100	98.943	99.1	99.25	99.322	99.472	99.547	99.55	99.543	99.55	99.547	99.55	99.622	99.607	99.622	99.622	99.618	99.686	99.7	99.764	99.764	99.775	99.771	99.771	99.843	99.843	99.85	99.846	99.85	99.843	99.843	99.846	99.843	99.843	99.85	99.85	99.85	99.85	99.846	99.846	99.843	99.846	99.846	99.843	99.843	99.843	99.843	99.843	99.843
BetaCoV/Australia/QLD03/2020|EPI_ISL_410717 translation	100	98.943	99.1	99.25	99.322	99.472	99.547	99.55	99.543	99.55	99.547	99.55	99.622	99.607	99.622	99.622	99.618	99.686	99.7	99.764	99.764	99.775	99.771	99.771	99.843	99.843	99.85	99.846	99.85	99.843	99.843	99.846	99.843	99.843	99.85	99.85	99.85	99.85	99.846	99.846	99.843	99.846	99.846	99.843	99.843	99.843	99.843	99.843	99.843
BetaCoV/Australia/QLD04/2020|EPI_ISL_410718 translation	100	98.943	99.1	99.25	99.322	99.472	99.547	99.55	99.543	99.55	99.547	99.55	99.622	99.607	99.622	99.622	99.618	99.686	99.7	99.764	99.764	99.775	99.771	99.771	99.843	99.843	99.85	99.846	99.85	99.843	99.843	99.846	99.843	99.843	99.85	99.85	99.85	99.85	99.846	99.846	99.843	99.846	99.846	99.843	99.843	99.843	99.843	99.843	99.843
BetaCoV/Belgium/GHB-03021/2020|EPI_ISL_407976 translation	100	98.943	99.1	99.25	99.322	99.472	99.547	99.55	99.543	99.55	99.547	99.55	99.622	99.607	99.622	99.622	99.618	99.686	99.7	99.764	99.764	99.775	99.771	99.771	99.843	99.843	99.85	99.846	99.85	99.843	99.843	99.846	99.843	99.843	99.85	99.85	99.85	99.85	99.846	99.846	99.843	99.846	99.846	99.843	99.843	99.843	99.843	99.843	99.843
BetaCoV/Cambodia/0012/2020|EPI_ISL_411902 translation	100	98.943	99.1	99.25	99.322	99.472	99.547	99.55	99.543	99.55	99.547	99.55	99.622	99.607	99.622	99.622	99.618	99.686	99.7	99.764	99.764	99.775	99.771	99.771	99.843	99.843	99.85	99.846	99.85	99.843	99.843	99.846	99.843	99.843	99.85	99.85	99.85	99.85	99.846	99.846	99.843	99.846	99.846	99.843	99.843	99.843	99.843	99.843	99.843
BetaCoV/Canada/ON-PHL2445/2020|EPI_ISL_413014 translation	100	98.943	99.1	99.25	99.322	99.472	99.547	99.55	99.543	99.55	99.547	99.55	99.622	99.607	99.622	99.622	99.618	99.686	99.7	99.764	99.764	99.775	99.771	99.771	99.843	99.843	99.85	99.846	99.85	99.843	99.843	99.846	99.843	99.843	99.85	99.85	99.85	99.85	99.846	99.846	99.843	99.846	99.846	99.843	99.843	99.843	99.843	99.843	99.843
BetaCoV/Canada/ON-VIDO-01/2020|EPI_ISL_413015 translation	100	98.943	99.1	99.25	99.322	99.472	99.547	99.55	99.543	99.55	99.547	99.55	99.622	99.607	99.622	99.622	99.618	99.686	99.7	99.764	99.764	99.775	99.771	99.771	99.843	99.843	99.85	99.846	99.85	99.843	99.843	99.846	99.843	99.843	99.85	99.85	99.85	99.85	99.846	99.846	99.843	99.846	99.846	99.843	99.843	99.843	99.843	99.843	99.843
BetaCoV/China/IQTC01/2020|EPI_ISL_412966 translation	100	98.943	99.1	99.25	99.322	99.472	99.547	99.55	99.543	99.55	99.547	99.55	99.622	99.607	99.622	99.622	99.618	99.686	99.7	99.764	99.764	99.775	99.771	99.771	99.843	99.843	99.85	99.846	99.85	99.843	99.843	99.846	99.843	99.843	99.85	99.85	99.85	99.85	99.846	99.846	99.843	99.846	99.846	99.843	99.843	99.843	99.843	99.843	99.843
BetaCoV/China/IQTC02/2020|EPI_ISL_412967 translation	100	98.943	99.1	99.25	99.322	99.472	99.547	99.55	99.543	99.55	99.547	99.55	99.622	99.607	99.622	99.622	99.618	99.686	99.7	99.764	99.764	99.775	99.771	99.771	99.843	99.843	99.85	99.846	99.85	99.843	99.843	99.846	99.843	99.843	99.85	99.85	99.85	99.85	99.846	99.846	99.843	99.846	99.846	99.843	99.843	99.843	99.843	99.843	99.843
BetaCoV/China/WH-09/2020|EPI_ISL_411957 translation	100	98.943	99.1	99.25	99.322	99.472	99.547	99.55	99.543	99.55	99.547	99.55	99.622	99.607	99.622	99.622	99.618	99.686	99.7	99.764	99.764	99.775	99.771	99.771	99.843	99.843	99.85	99.846	99.85	99.843	99.843	99.846	99.843	99.843	99.85	99.85	99.85	99.85	99.846	99.846	99.843	99.846	99.846	99.843	99.843	99.843	99.843	99.843	99.843
BetaCoV/China/WHU01/2020|EPI_ISL_406716 translation	100	98.943	99.1	99.25	99.322	99.472	99.547	99.55	99.543	99.55	99.547	99.55	99.622	99.607	99.622	99.622	99.618	99.686	99.7	99.764	99.764	99.775	99.771	99.771	99.843	99.843	99.85	99.846	99.85	99.843	99.843	99.846	99.843	99.843	99.85	99.85	99.85	99.85	99.846	99.846	99.843	99.846	99.846	99.843	99.843	99.843	99.843	99.843	99.843
BetaCoV/China/WHU02/2020|EPI_ISL_406717 translation	100	98.943	99.1	99.25	99.322	99.472	99.547	99.55	99.543	99.55	99.547	99.55	99.622	99.607	99.622	99.622	99.618	99.686	99.7	99.764	99.764	99.775	99.771	99.771	99.843	99.843	99.85	99.846	99.85	99.843	99.843	99.846	99.843	99.843	99.85	99.85	99.85	99.85	99.846	99.846	99.843	99.846	99.846	99.843	99.843	99.843	99.843	99.843	99.843
BetaCoV/Chongqing/IVDC-CQ-001/2020|EPI_ISL_408481 translation	100	98.943	99.1	99.25	99.322	99.472	99.547	99.55	99.543	99.55	99.547	99.55	99.622	99.607	99.622	99.622	99.618	99.686	99.7	99.764	99.764	99.775	99.771	99.771	99.843	99.843	99.85	99.846	99.85	99.843	99.843	99.846	99.843	99.843	99.85	99.85	99.85	99.85	99.846	99.846	99.843	99.846	99.846	99.843	99.843	99.843	99.843	99.843	99.843
BetaCoV/England/02/2020|EPI_ISL_407073 translation	100	98.943	99.1	99.25	99.322	99.472	99.547	99.55	99.543	99.55	99.547	99.55	99.622	99.607	99.622	99.622	99.618	99.686	99.7	99.764	99.764	99.775	99.771	99.771	99.843	99.843	99.85	99.846	99.85	99.843	99.843	99.846	99.843	99.843	99.85	99.85	99.85	99.85	99.846	99.846	99.843	99.846	99.846	99.843	99.843	99.843	99.843	99.843	99.843
BetaCoV/England/09c/2020|EPI_ISL_412116 translation	100	98.943	99.1	99.25	99.322	99.472	99.547	99.55	99.543	99.55	99.547	99.55	99.622	99.607	99.622	99.622	99.618	99.686	99.7	99.764	99.764	99.775	99.771	99.771	99.843	99.843	99.85	99.846	99.85	99.843	99.843	99.846	99.843	99.843	99.85	99.85	99.85	99.85	99.846	99.846	99.843	99.846	99.846	99.843	99.843	99.843	99.843	99.843	99.843
BetaCoV/France/IDF0515-isl/2020|EPI_ISL_410984 translation	100	98.943	99.1	99.25	99.322	99.472	99.547	99.55	99.543	99.55	99.547	99.55	99.622	99.607	99.622	99.622	99.618	99.686	99.7	99.764	99.764	99.775	99.771	99.771	99.843	99.843	99.85	99.846	99.85	99.843	99.843	99.846	99.843	99.843	99.85	99.85	99.85	99.85	99.846	99.846	99.843	99.846	99.846	99.843	99.843	99.843	99.843	99.843	99.843
BetaCoV/France/IDF0515/2020|EPI_ISL_408430 translation	100	98.943	99.1	99.25	99.322	99.472	99.547	99.55	99.543	99.55	99.547	99.55	99.622	99.607	99.622	99.622	99.618	99.686	99.7	99.764	99.764	99.775	99.771	99.771	99.843	99.843	99.85	99.846	99.85	99.843	99.843	99.846	99.843	99.843	99.85	99.85	99.85	99.85	99.846	99.846	99.843	99.846	99.846	99.843	99.843	99.843	99.843	99.843	99.843
BetaCoV/France/IDF0571/2020|EPI_ISL_411218 translation	100	98.943	99.1	99.25	99.322	99.472	99.547	99.55	99.543	99.55	99.547	99.55	99.622	99.607	99.622	99.622	99.618	99.686	99.7	99.764	99.764	99.775	99.771	99.771	99.843	99.843	99.85	99.846	99.85	99.843	99.843	99.846	99.843	99.843	99.85	99.85	99.85	99.85	99.846	99.846	99.843	99.846	99.846	99.843	99.843	99.843	99.843	99.843	99.843
BetaCoV/France/RA739/2020|EPI_ISL_410486 translation	100	98.943	99.1	99.25	99.322	99.472	99.547	99.55	99.543	99.55	99.547	99.55	99.622	99.607	99.622	99.622	99.618	99.686	99.7	99.764	99.764	99.775	99.771	99.771	99.843	99.843	99.85	99.846	99.85	99.843	99.843	99.846	99.843	99.843	99.85	99.85	99.85	99.85	99.846	99.846	99.843	99.846	99.846	99.843	99.843	99.843	99.843	99.843	99.843
BetaCoV/Fujian/13/2020|EPI_ISL_411066 translation	100	98.943	99.1	99.25	99.322	99.472	99.547	99.55	99.543	99.55	99.547	99.55	99.622	99.607	99.622	99.622	99.618	99.686	99.7	99.764	99.764	99.775	99.771	99.771	99.843	99.843	99.85	99.846	99.85	99.843	99.843	99.846	99.843	99.843	99.85	99.85	99.85	99.85	99.846	99.846	99.843	99.846	99.846	99.843	99.843	99.843	99.843	99.843	99.843
BetaCoV/Fujian/8/2020|EPI_ISL_411060 translation	100	98.943	99.1	99.25	99.322	99.472	99.547	99.55	99.543	99.55	99.547	99.55	99.622	99.607	99.622	99.622	99.618	99.686	99.7	99.764	99.764	99.775	99.771	99.771	99.843	99.843	99.85	99.846	99.85	99.843	99.843	99.846	99.843	99.843	99.85	99.85	99.85	99.85	99.846	99.846	99.843	99.846	99.846	99.843	99.843	99.843	99.843	99.843	99.843
BetaCoV/Hangzhou/HZ-1/2020|EPI_ISL_406970 translation	100	98.943	99.1	99.25	99.322	99.472	99.547	99.55	99.543	99.55	99.547	99.55	99.622	99.607	99.622	99.622	99.618	99.686	99.7	99.764	99.764	99.775	99.771	99.771	99.843	99.843	99.85	99.846	99.85	99.843	99.843	99.846	99.843	99.843	99.85	99.85	99.85	99.85	99.846	99.846	99.843	99.846	99.846	99.843	99.843	99.843	99.843	99.843	99.843
BetaCoV/Hangzhou/HZCDC0001/2020|EPI_ISL_407313 translation	100	98.943	99.1	99.25	99.322	99.472	99.547	99.55	99.543	99.55	99.547	99.55	99.622	99.607	99.622	99.622	99.618	99.686	99.7	99.764	99.764	99.775	99.771	99.771	99.843	99.843	99.85	99.846	99.85	99.843	99.843	99.846	99.843	99.843	99.85	99.85	99.85	99.85	99.846	99.846	99.843	99.846	99.846	99.843	99.843	99.843	99.843	99.843	99.843
BetaCoV/Hefei/2/2020|EPI_ISL_412026 translation	100	98.943	99.1	99.25	99.322	99.472	99.547	99.55	99.543	99.55	99.547	99.55	99.622	99.607	99.622	99.622	99.618	99.686	99.7	99.764	99.764	99.775	99.771	99.771	99.843	99.843	99.85	99.846	99.85	99.843	99.843	99.846	99.843	99.843	99.85	99.85	99.85	99.85	99.846	99.846	99.843	99.846	99.846	99.843	99.843	99.843	99.843	99.843	99.843
BetaCoV/Italy/INMI1-cs/2020|EPI_ISL_410546 translation	100	98.943	99.1	99.25	99.322	99.472	99.547	99.55	99.543	99.55	99.547	99.55	99.622	99.607	99.622	99.622	99.618	99.686	99.7	99.764	99.764	99.775	99.771	99.771	99.843	99.843	99.85	99.846	99.85	99.843	99.843	99.846	99.843	99.843	99.85	99.85	99.85	99.85	99.846	99.846	99.843	99.846	99.846	99.843	99.843	99.843	99.843	99.843	99.843
BetaCoV/Italy/INMI1-isl/2020|EPI_ISL_410545 translation	100	98.943	99.1	99.25	99.322	99.472	99.547	99.55	99.543	99.55	99.547	99.55	99.622	99.607	99.622	99.622	99.618	99.686	99.7	99.764	99.764	99.775	99.771	99.771	99.843	99.843	99.85	99.846	99.85	99.843	99.843	99.846	99.843	99.843	99.85	99.85	99.85	99.85	99.846	99.846	99.843	99.846	99.846	99.843	99.843	99.843	99.843	99.843	99.843
BetaCoV/Italy/SPL1/2020 translation	100	98.943	99.1	99.25	99.322	99.472	99.547	99.55	99.543	99.55	99.547	99.55	99.622	99.607	99.622	99.622	99.618	99.686	99.7	99.764	99.764	99.775	99.771	99.771	99.843	99.843	99.85	99.846	99.85	99.843	99.843	99.846	99.843	99.843	99.85	99.85	99.85	99.85	99.846	99.846	99.843	99.846	99.846	99.843	99.843	99.843	99.843	99.843	99.843
BetaCoV/Japan/AI/I-004/2020|EPI_ISL_407084 translation	100	98.943	99.1	99.25	99.322	99.472	99.547	99.55	99.543	99.55	99.547	99.55	99.622	99.607	99.622	99.622	99.618	99.686	99.7	99.764	99.764	99.775	99.771	99.771	99.843	99.843	99.85	99.846	99.85	99.843	99.843	99.846	99.843	99.843	99.85	99.85	99.85	99.85	99.846	99.846	99.843	99.846	99.846	99.843	99.843	99.843	99.843	99.843	99.843
BetaCoV/Japan/Hu_DP_Kng_19-020/2020|EPI_ISL_412968 translation	100	98.943	99.1	99.25	99.322	99.472	99.547	99.55	99.543	99.55	99.547	99.55	99.622	99.607	99.622	99.622	99.618	99.686	99.7	99.764	99.764	99.775	99.771	99.771	99.843	99.843	99.85	99.846	99.85	99.843	99.843	99.846	99.843	99.843	99.85	99.85	99.85	99.85	99.846	99.846	99.843	99.846	99.846	99.843	99.843	99.843	99.843	99.843	99.843
BetaCoV/Japan/Hu_DP_Kng_19-027/2020|EPI_ISL_412969 translation	100	98.943	99.1	99.25	99.322	99.472	99.547	99.55	99.543	99.55	99.547	99.55	99.622	99.607	99.622	99.622	99.618	99.686	99.7	99.764	99.764	99.775	99.771	99.771	99.843	99.843	99.85	99.846	99.85	99.843	99.843	99.846	99.843	99.843	99.85	99.85	99.85	99.85	99.846	99.846	99.843	99.846	99.846	99.843	99.843	99.843	99.843	99.843	99.843
BetaCoV/Japan/KY-V-029/2020|EPI_ISL_408669 translation	100	98.943	99.1	99.25	99.322	99.472	99.547	99.55	99.543	99.55	99.547	99.55	99.622	99.607	99.622	99.622	99.618	99.686	99.7	99.764	99.764	99.775	99.771	99.771	99.843	99.843	99.85	99.846	99.85	99.843	99.843	99.846	99.843	99.843	99.85	99.85	99.85	99.85	99.846	99.846	99.843	99.846	99.846	99.843	99.843	99.843	99.843	99.843	99.843
BetaCoV/Japan/NA-20-05-1/2020|EPI_ISL_410531 translation	100	98.943	99.1	99.25	99.322	99.472	99.547	99.55	99.543	99.55	99.547	99.55	99.622	99.607	99.622	99.622	99.618	99.686	99.7	99.764	99.764	99.775	99.771	99.771	99.843	99.843	99.85	99.846	99.85	99.843	99.843	99.846	99.843	99.843	99.85	99.85	99.85	99.85	99.846	99.846	99.843	99.846	99.846	99.843	99.843	99.843	99.843	99.843	99.843
BetaCoV/Japan/OS-20-07-1/2020|EPI_ISL_410532 translation	100	98.943	99.1	99.25	99.322	99.472	99.547	99.55	99.543	99.55	99.547	99.55	99.622	99.607	99.622	99.622	99.618	99.686	99.7	99.764	99.764	99.775	99.771	99.771	99.843	99.843	99.85	99.846	99.85	99.843	99.843	99.846	99.843	99.843	99.85	99.85	99.85	99.85	99.846	99.846	99.843	99.846	99.846	99.843	99.843	99.843	99.843	99.843	99.843
BetaCoV/Japan/TY-WK-012/2020|EPI_ISL_408665 translation	100	98.943	99.1	99.25	99.322	99.472	99.547	99.55	99.543	99.55	99.547	99.55	99.622	99.607	99.622	99.622	99.618	99.686	99.7	99.764	99.764	99.775	99.771	99.771	99.843	99.843	99.85	99.846	99.85	99.843	99.843	99.846	99.843	99.843	99.85	99.85	99.85	99.85	99.846	99.846	99.843	99.846	99.846	99.843	99.843	99.843	99.843	99.843	99.843
BetaCoV/Japan/TY-WK-501/2020|EPI_ISL_408666 translation	100	98.943	99.1	99.25	99.322	99.472	99.547	99.55	99.543	99.55	99.547	99.55	99.622	99.607	99.622	99.622	99.618	99.686	99.7	99.764	99.764	99.775	99.771	99.771	99.843	99.843	99.85	99.846	99.85	99.843	99.843	99.846	99.843	99.843	99.85	99.85	99.85	99.85	99.846	99.846	99.843	99.846	99.846	99.843	99.843	99.843	99.843	99.843	99.843
BetaCoV/Japan/TY-WK-521/2020|EPI_ISL_408667 translation	100	98.943	99.1	99.25	99.322	99.472	99.547	99.55	99.543	99.55	99.547	99.55	99.622	99.607	99.622	99.622	99.618	99.686	99.7	99.764	99.764	99.775	99.771	99.771	99.843	99.843	99.85	99.846	99.85	99.843	99.843	99.846	99.843	99.843	99.85	99.85	99.85	99.85	99.846	99.846	99.843	99.846	99.846	99.843	99.843	99.843	99.843	99.843	99.843
BetaCoV/Jiangsu/IVDC-JS-001/2020|EPI_ISL_408488 translation	100	98.943	99.1	99.25	99.322	99.472	99.547	99.55	99.543	99.55	99.547	99.55	99.622	99.607	99.622	99.622	99.618	99.686	99.7	99.764	99.764	99.775	99.771	99.771	99.843	99.843	99.85	99.846	99.85	99.843	99.843	99.846	99.843	99.843	99.85	99.85	99.85	99.85	99.846	99.846	99.843	99.846	99.846	99.843	99.843	99.843	99.843	99.843	99.843
BetaCoV/Jiangsu/JS01/2020|EPI_ISL_411950 translation	100	98.943	99.1	99.25	99.322	99.472	99.547	99.55	99.543	99.55	99.547	99.55	99.622	99.607	99.622	99.622	99.618	99.686	99.7	99.764	99.764	99.775	99.771	99.771	99.843	99.843	99.85	99.846	99.85	99.843	99.843	99.846	99.843	99.843	99.85	99.85	99.85	99.85	99.846	99.846	99.843	99.846	99.846	99.843	99.843	99.843	99.843	99.843	99.843
BetaCoV/Jiangsu/JS03/2020|EPI_ISL_411953 translation	100	98.943	99.1	99.25	99.322	99.472	99.547	99.55	99.543	99.55	99.547	99.55	99.622	99.607	99.622	99.622	99.618	99.686	99.7	99.764	99.764	99.775	99.771	99.771	99.843	99.843	99.85	99.846	99.85	99.843	99.843	99.846	99.843	99.843	99.85	99.85	99.85	99.85	99.846	99.846	99.843	99.846	99.846	99.843	99.843	99.843	99.843	99.843	99.843
BetaCoV/Jiangxi/IVDC-JX-002/2020|EPI_ISL_408486 translation	100	98.943	99.1	99.25	99.322	99.472	99.547	99.55	99.543	99.55	99.547	99.55	99.622	99.607	99.622	99.622	99.618	99.686	99.7	99.764	99.764	99.775	99.771	99.771	99.843	99.843	99.85	99.846	99.85	99.843	99.843	99.846	99.843	99.843	99.85	99.85	99.85	99.85	99.846	99.846	99.843	99.846	99.846	99.843	99.843	99.843	99.843	99.843	99.843
BetaCoV/Jingzhou/HBCDC-HB-01/2020|EPI_ISL_412459 translation	100	98.943	99.1	99.25	99.322	99.472	99.547	99.55	99.543	99.55	99.547	99.55	99.622	99.607	99.622	99.622	99.618	99.686	99.7	99.764	99.764	99.775	99.771	99.771	99.843	99.843	99.85	99.846	99.85	99.843	99.843	99.846	99.843	99.843	99.85	99.85	99.85	99.85	99.846	99.846	99.843	99.846	99.846	99.843	99.843	99.843	99.843	99.843	99.843
BetaCoV/Korea/KCDC05/2020|EPI_ISL_412869 translation	100	98.943	99.1	99.25	99.322	99.472	99.547	99.55	99.543	99.55	99.547	99.55	99.622	99.607	99.622	99.622	99.618	99.686	99.7	99.764	99.764	99.775	99.771	99.771	99.843	99.843	99.85	99.846	99.85	99.843	99.843	99.846	99.843	99.843	99.85	99.85	99.85	99.85	99.846	99.846	99.843	99.846	99.846	99.843	99.843	99.843	99.843	99.843	99.843
BetaCoV/Korea/KCDC06/2020|EPI_ISL_412870 translation	100	98.943	99.1	99.25	99.322	99.472	99.547	99.55	99.543	99.55	99.547	99.55	99.622	99.607	99.622	99.622	99.618	99.686	99.7	99.764	99.764	99.775	99.771	99.771	99.843	99.843	99.85	99.846	99.85	99.843	99.843	99.846	99.843	99.843	99.85	99.85	99.85	99.85	99.846	99.846	99.843	99.846	99.846	99.843	99.843	99.843	99.843	99.843	99.843
BetaCoV/Korea/KCDC07/2020|EPI_ISL_412871 translation	100	98.943	99.1	99.25	99.322	99.472	99.547	99.55	99.543	99.55	99.547	99.55	99.622	99.607	99.622	99.622	99.618	99.686	99.7	99.764	99.764	99.775	99.771	99.771	99.843	99.843	99.85	99.846	99.85	99.843	99.843	99.846	99.843	99.843	99.85	99.85	99.85	99.85	99.846	99.846	99.843	99.846	99.846	99.843	99.843	99.843	99.843	99.843	99.843
BetaCoV/Korea/KCDC12/2020|EPI_ISL_412872 translation	100	98.943	99.1	99.25	99.322	99.472	99.547	99.55	99.543	99.55	99.547	99.55	99.622	99.607	99.622	99.622	99.618	99.686	99.7	99.764	99.764	99.775	99.771	99.771	99.843	99.843	99.85	99.846	99.85	99.843	99.843	99.846	99.843	99.843	99.85	99.85	99.85	99.85	99.846	99.846	99.843	99.846	99.846	99.843	99.843	99.843	99.843	99.843	99.843
BetaCoV/Korea/KCDC24/2020|EPI_ISL_412873 translation	100	98.943	99.1	99.25	99.322	99.472	99.547	99.55	99.543	99.55	99.547	99.55	99.622	99.607	99.622	99.622	99.618	99.686	99.7	99.764	99.764	99.775	99.771	99.771	99.843	99.843	99.85	99.846	99.85	99.843	99.843	99.846	99.843	99.843	99.85	99.85	99.85	99.85	99.846	99.846	99.843	99.846	99.846	99.843	99.843	99.843	99.843	99.843	99.843
BetaCoV/Nonthaburi/61/2020|EPI_ISL_403962 translation	100	98.943	99.1	99.25	99.322	99.472	99.547	99.55	99.543	99.55	99.547	99.55	99.622	99.607	99.622	99.622	99.618	99.686	99.7	99.764	99.764	99.775	99.771	99.771	99.843	99.843	99.85	99.846	99.85	99.843	99.843	99.846	99.843	99.843	99.85	99.85	99.85	99.85	99.846	99.846	99.843	99.846	99.846	99.843	99.843	99.843	99.843	99.843	99.843
BetaCoV/Nonthaburi/74/2020|EPI_ISL_403963 translation	100	98.943	99.1	99.25	99.322	99.472	99.547	99.55	99.543	99.55	99.547	99.55	99.622	99.607	99.622	99.622	99.618	99.686	99.7	99.764	99.764	99.775	99.771	99.771	99.843	99.843	99.85	99.846	99.85	99.843	99.843	99.846	99.843	99.843	99.85	99.85	99.85	99.85	99.846	99.846	99.843	99.846	99.846	99.843	99.843	99.843	99.843	99.843	99.843
BetaCoV/Shandong/IVDC-SD-001/2020|EPI_ISL_408482 translation	100	98.943	99.1	99.25	99.322	99.472	99.547	99.55	99.543	99.55	99.547	99.55	99.622	99.607	99.622	99.622	99.618	99.686	99.7	99.764	99.764	99.775	99.771	99.771	99.843	99.843	99.85	99.846	99.85	99.843	99.843	99.846	99.843	99.843	99.85	99.85	99.85	99.85	99.846	99.846	99.843	99.846	99.846	99.843	99.843	99.843	99.843	99.843	99.843
BetaCoV/Shenzhen/HKU-SZ-002/2020|EPI_ISL_406030 translation	100	98.943	99.1	99.25	99.322	99.472	99.547	99.55	99.543	99.55	99.547	99.55	99.622	99.607	99.622	99.622	99.618	99.686	99.7	99.764	99.764	99.775	99.771	99.771	99.843	99.843	99.85	99.846	99.85	99.843	99.843	99.846	99.843	99.843	99.85	99.85	99.85	99.85	99.846	99.846	99.843	99.846	99.846	99.843	99.843	99.843	99.843	99.843	99.843
BetaCoV/Shenzhen/HKU-SZ-005/2020|EPI_ISL_405839 translation	100	98.943	99.1	99.25	99.322	99.472	99.547	99.55	99.543	99.55	99.547	99.55	99.622	99.607	99.622	99.622	99.618	99.686	99.7	99.764	99.764	99.775	99.771	99.771	99.843	99.843	99.85	99.846	99.85	99.843	99.843	99.846	99.843	99.843	99.85	99.85	99.85	99.85	99.846	99.846	99.843	99.846	99.846	99.843	99.843	99.843	99.843	99.843	99.843
BetaCoV/Shenzhen/SZTH-002/2020|EPI_ISL_406593 translation	100	98.943	99.1	99.25	99.322	99.472	99.547	99.55	99.543	99.55	99.547	99.55	99.622	99.607	99.622	99.622	99.618	99.686	99.7	99.764	99.764	99.775	99.771	99.771	99.843	99.843	99.85	99.846	99.85	99.843	99.843	99.846	99.843	99.843	99.85	99.85	99.85	99.85	99.846	99.846	99.843	99.846	99.846	99.843	99.843	99.843	99.843	99.843	99.843
BetaCoV/Shenzhen/SZTH-003/2020|EPI_ISL_406594 translation	100	98.943	99.1	99.25	99.322	99.472	99.547	99.55	99.543	99.55	99.547	99.55	99.622	99.607	99.622	99.622	99.618	99.686	99.7	99.764	99.764	99.775	99.771	99.771	99.843	99.843	99.85	99.846	99.85	99.843	99.843	99.846	99.843	99.843	99.85	99.85	99.85	99.85	99.846	99.846	99.843	99.846	99.846	99.843	99.843	99.843	99.843	99.843	99.843
BetaCoV/Sichuan/IVDC-SC-001/2020|EPI_ISL_408484 translation	100	98.943	99.1	99.25	99.322	99.472	99.547	99.55	99.543	99.55	99.547	99.55	99.622	99.607	99.622	99.622	99.618	99.686	99.7	99.764	99.764	99.775	99.771	99.771	99.843	99.843	99.85	99.846	99.85	99.843	99.843	99.846	99.843	99.843	99.85	99.85	99.85	99.85	99.846	99.846	99.843	99.846	99.846	99.843	99.843	99.843	99.843	99.843	99.843
BetaCoV/Singapore/1/2020|EPI_ISL_406973 translation	100	98.943	99.1	99.25	99.322	99.472	99.547	99.55	99.543	99.55	99.547	99.55	99.622	99.607	99.622	99.622	99.618	99.686	99.7	99.764	99.764	99.775	99.771	99.771	99.843	99.843	99.85	99.846	99.85	99.843	99.843	99.846	99.843	99.843	99.85	99.85	99.85	99.85	99.846	99.846	99.843	99.846	99.846	99.843	99.843	99.843	99.843	99.843	99.843
BetaCoV/Singapore/2/2020|EPI_ISL_407987 translation	100	98.943	99.1	99.25	99.322	99.472	99.547	99.55	99.543	99.55	99.547	99.55	99.622	99.607	99.622	99.622	99.618	99.686	99.7	99.764	99.764	99.775	99.771	99.771	99.843	99.843	99.85	99.846	99.85	99.843	99.843	99.846	99.843	99.843	99.85	99.85	99.85	99.85	99.846	99.846	99.843	99.846	99.846	99.843	99.843	99.843	99.843	99.843	99.843
BetaCoV/Singapore/3/2020|EPI_ISL_407988 translation	100	98.943	99.1	99.25	99.322	99.472	99.547	99.55	99.543	99.55	99.547	99.55	99.622	99.607	99.622	99.622	99.618	99.686	99.7	99.764	99.764	99.775	99.771	99.771	99.843	99.843	99.85	99.846	99.85	99.843	99.843	99.846	99.843	99.843	99.85	99.85	99.85	99.85	99.846	99.846	99.843	99.846	99.846	99.843	99.843	99.843	99.843	99.843	99.843
BetaCoV/Singapore/4/2020|EPI_ISL_410535 translation	100	98.943	99.1	99.25	99.322	99.472	99.547	99.55	99.543	99.55	99.547	99.55	99.622	99.607	99.622	99.622	99.618	99.686	99.7	99.764	99.764	99.775	99.771	99.771	99.843	99.843	99.85	99.846	99.85	99.843	99.843	99.846	99.843	99.843	99.85	99.85	99.85	99.85	99.846	99.846	99.843	99.846	99.846	99.843	99.843	99.843	99.843	99.843	99.843
BetaCoV/Singapore/5/2020|EPI_ISL_410536 translation	100	98.943	99.1	99.25	99.322	99.472	99.547	99.55	99.543	99.55	99.547	99.55	99.622	99.607	99.622	99.622	99.618	99.686	99.7	99.764	99.764	99.775	99.771	99.771	99.843	99.843	99.85	99.846	99.85	99.843	99.843	99.846	99.843	99.843	99.85	99.85	99.85	99.85	99.846	99.846	99.843	99.846	99.846	99.843	99.843	99.843	99.843	99.843	99.843
BetaCoV/Singapore/6/2020|EPI_ISL_410537 translation	100	98.943	99.1	99.25	99.322	99.472	99.547	99.55	99.543	99.55	99.547	99.55	99.622	99.607	99.622	99.622	99.618	99.686	99.7	99.764	99.764	99.775	99.771	99.771	99.843	99.843	99.85	99.846	99.85	99.843	99.843	99.846	99.843	99.843	99.85	99.85	99.85	99.85	99.846	99.846	99.843	99.846	99.846	99.843	99.843	99.843	99.843	99.843	99.843
BetaCoV/South translation	100	98.943	99.1	99.25	99.322	99.472	99.547	99.55	99.543	99.55	99.547	99.55	99.622	99.607	99.622	99.622	99.618	99.686	99.7	99.764	99.764	99.775	99.771	99.771	99.843	99.843	99.85	99.846	99.85	99.843	99.843	99.846	99.843	99.843	99.85	99.85	99.85	99.85	99.846	99.846	99.843	99.846	99.846	99.843	99.843	99.843	99.843	99.843	99.843
BetaCoV/Sydney/2/2020|EPI_ISL_408976 translation	100	98.943	99.1	99.25	99.322	99.472	99.547	99.55	99.543	99.55	99.547	99.55	99.622	99.607	99.622	99.622	99.618	99.686	99.7	99.764	99.764	99.775	99.771	99.771	99.843	99.843	99.85	99.846	99.85	99.843	99.843	99.846	99.843	99.843	99.85	99.85	99.85	99.85	99.846	99.846	99.843	99.846	99.846	99.843	99.843	99.843	99.843	99.843	99.843
BetaCoV/Sydney/3/2020|EPI_ISL_408977 translation	100	98.943	99.1	99.25	99.322	99.472	99.547	99.55	99.543	99.55	99.547	99.55	99.622	99.607	99.622	99.622	99.618	99.686	99.7	99.764	99.764	99.775	99.771	99.771	99.843	99.843	99.85	99.846	99.85	99.843	99.843	99.846	99.843	99.843	99.85	99.85	99.85	99.85	99.846	99.846	99.843	99.846	99.846	99.843	99.843	99.843	99.843	99.843	99.843
BetaCoV/Taiwan/2/2020|EPI_ISL_406031 translation	100	98.943	99.1	99.25	99.322	99.472	99.547	99.55	99.543	99.55	99.547	99.55	99.622	99.607	99.622	99.622	99.618	99.686	99.7	99.764	99.764	99.775	99.771	99.771	99.843	99.843	99.85	99.846	99.85	99.843	99.843	99.846	99.843	99.843	99.85	99.85	99.85	99.85	99.846	99.846	99.843	99.846	99.846	99.843	99.843	99.843	99.843	99.843	99.843
BetaCoV/Taiwan/3/2020|EPI_ISL_411926 translation	100	98.943	99.1	99.25	99.322	99.472	99.547	99.55	99.543	99.55	99.547	99.55	99.622	99.607	99.622	99.622	99.618	99.686	99.7	99.764	99.764	99.775	99.771	99.771	99.843	99.843	99.85	99.846	99.85	99.843	99.843	99.846	99.843	99.843	99.85	99.85	99.85	99.85	99.846	99.846	99.843	99.846	99.846	99.843	99.843	99.843	99.843	99.843	99.843
BetaCoV/Taiwan/4/2020|EPI_ISL_411927 translation	100	98.943	99.1	99.25	99.322	99.472	99.547	99.55	99.543	99.55	99.547	99.55	99.622	99.607	99.622	99.622	99.618	99.686	99.7	99.764	99.764	99.775	99.771	99.771	99.843	99.843	99.85	99.846	99.85	99.843	99.843	99.846	99.843	99.843	99.85	99.85	99.85	99.85	99.846	99.846	99.843	99.846	99.846	99.843	99.843	99.843	99.843	99.843	99.843
BetaCoV/Taiwan/CGMH-CGU-01/2020|EPI_ISL_411915 translation	100	98.943	99.1	99.25	99.322	99.472	99.547	99.55	99.543	99.55	99.547	99.55	99.622	99.607	99.622	99.622	99.618	99.686	99.7	99.764	99.764	99.775	99.771	99.771	99.843	99.843	99.85	99.846	99.85	99.843	99.843	99.846	99.843	99.843	99.85	99.85	99.85	99.85	99.846	99.846	99.843	99.846	99.846	99.843	99.843	99.843	99.843	99.843	99.843
BetaCoV/Taiwan/NTU01/2020|EPI_ISL_408489 translation	100	98.943	99.1	99.25	99.322	99.472	99.547	99.55	99.543	99.55	99.547	99.55	99.622	99.607	99.622	99.622	99.618	99.686	99.7	99.764	99.764	99.775	99.771	99.771	99.843	99.843	99.85	99.846	99.85	99.843	99.843	99.846	99.843	99.843	99.85	99.85	99.85	99.85	99.846	99.846	99.843	99.846	99.846	99.843	99.843	99.843	99.843	99.843	99.843
BetaCoV/USA/AZ1/2020|EPI_ISL_406223 translation	100	98.943	99.1	99.25	99.322	99.472	99.547	99.55	99.543	99.55	99.547	99.55	99.622	99.607	99.622	99.622	99.618	99.686	99.7	99.764	99.764	99.775	99.771	99.771	99.843	99.843	99.85	99.846	99.85	99.843	99.843	99.846	99.843	99.843	99.85	99.85	99.85	99.85	99.846	99.846	99.843	99.846	99.846	99.843	99.843	99.843	99.843	99.843	99.843
BetaCoV/USA/CA1/2020|EPI_ISL_406034 translation	100	98.943	99.1	99.25	99.322	99.472	99.547	99.55	99.543	99.55	99.547	99.55	99.622	99.607	99.622	99.622	99.618	99.686	99.7	99.764	99.764	99.775	99.771	99.771	99.843	99.843	99.85	99.846	99.85	99.843	99.843	99.846	99.843	99.843	99.85	99.85	99.85	99.85	99.846	99.846	99.843	99.846	99.846	99.843	99.843	99.843	99.843	99.843	99.843
BetaCoV/USA/CA2/2020|EPI_ISL_406036 translation	100	98.943	99.1	99.25	99.322	99.472	99.547	99.55	99.543	99.55	99.547	99.55	99.622	99.607	99.622	99.622	99.618	99.686	99.7	99.764	99.764	99.775	99.771	99.771	99.843	99.843	99.85	99.846	99.85	99.843	99.843	99.846	99.843	99.843	99.85	99.85	99.85	99.85	99.846	99.846	99.843	99.846	99.846	99.843	99.843	99.843	99.843	99.843	99.843
BetaCoV/USA/CA3/2020|EPI_ISL_408008 translation	100	98.943	99.1	99.25	99.322	99.472	99.547	99.55	99.543	99.55	99.547	99.55	99.622	99.607	99.622	99.622	99.618	99.686	99.7	99.764	99.764	99.775	99.771	99.771	99.843	99.843	99.85	99.846	99.85	99.843	99.843	99.846	99.843	99.843	99.85	99.85	99.85	99.85	99.846	99.846	99.843	99.846	99.846	99.843	99.843	99.843	99.843	99.843	99.843
BetaCoV/USA/CA4/2020|EPI_ISL_408009 translation	100	98.943	99.1	99.25	99.322	99.472	99.547	99.55	99.543	99.55	99.547	99.55	99.622	99.607	99.622	99.622	99.618	99.686	99.7	99.764	99.764	99.775	99.771	99.771	99.843	99.843	99.85	99.846	99.85	99.843	99.843	99.846	99.843	99.843	99.85	99.85	99.85	99.85	99.846	99.846	99.843	99.846	99.846	99.843	99.843	99.843	99.843	99.843	99.843
BetaCoV/USA/CA6/2020|EPI_ISL_410044 translation	100	98.943	99.1	99.25	99.322	99.472	99.547	99.55	99.543	99.55	99.547	99.55	99.622	99.607	99.622	99.622	99.618	99.686	99.7	99.764	99.764	99.775	99.771	99.771	99.843	99.843	99.85	99.846	99.85	99.843	99.843	99.846	99.843	99.843	99.85	99.85	99.85	99.85	99.846	99.846	99.843	99.846	99.846	99.843	99.843	99.843	99.843	99.843	99.843
BetaCoV/USA/CA7/2020|EPI_ISL_411954 translation	100	98.943	99.1	99.25	99.322	99.472	99.547	99.55	99.543	99.55	99.547	99.55	99.622	99.607	99.622	99.622	99.618	99.686	99.7	99.764	99.764	99.775	99.771	99.771	99.843	99.843	99.85	99.846	99.85	99.843	99.843	99.846	99.843	99.843	99.85	99.85	99.85	99.85	99.846	99.846	99.843	99.846	99.846	99.843	99.843	99.843	99.843	99.843	99.843
BetaCoV/USA/CA8/2020|EPI_ISL_411955 translation	100	98.943	99.1	99.25	99.322	99.472	99.547	99.55	99.543	99.55	99.547	99.55	99.622	99.607	99.622	99.622	99.618	99.686	99.7	99.764	99.764	99.775	99.771	99.771	99.843	99.843	99.85	99.846	99.85	99.843	99.843	99.846	99.843	99.843	99.85	99.85	99.85	99.85	99.846	99.846	99.843	99.846	99.846	99.843	99.843	99.843	99.843	99.843	99.843
BetaCoV/USA/CA9/2020|EPI_ISL_412862 translation	100	98.943	99.1	99.25	99.322	99.472	99.547	99.55	99.543	99.55	99.547	99.55	99.622	99.607	99.622	99.622	99.618	99.686	99.7	99.764	99.764	99.775	99.771	99.771	99.843	99.843	99.85	99.846	99.85	99.843	99.843	99.846	99.843	99.843	99.85	99.85	99.85	99.85	99.846	99.846	99.843	99.846	99.846	99.843	99.843	99.843	99.843	99.843	99.843
BetaCoV/USA/IL1/2020|EPI_ISL_404253 translation	100	98.943	99.1	99.25	99.322	99.472	99.547	99.55	99.543	99.55	99.547	99.55	99.622	99.607	99.622	99.622	99.618	99.686	99.7	99.764	99.764	99.775	99.771	99.771	99.843	99.843	99.85	99.846	99.85	99.843	99.843	99.846	99.843	99.843	99.85	99.85	99.85	99.85	99.846	99.846	99.843	99.846	99.846	99.843	99.843	99.843	99.843	99.843	99.843
BetaCoV/USA/IL2/2020|EPI_ISL_410045 translation	100	98.943	99.1	99.25	99.322	99.472	99.547	99.55	99.543	99.55	99.547	99.55	99.622	99.607	99.622	99.622	99.618	99.686	99.7	99.764	99.764	99.775	99.771	99.771	99.843	99.843	99.85	99.846	99.85	99.843	99.843	99.846	99.843	99.843	99.85	99.85	99.85	99.85	99.846	99.846	99.843	99.846	99.846	99.843	99.843	99.843	99.843	99.843	99.843
BetaCoV/USA/MA1/2020|EPI_ISL_409067 translation	100	98.943	99.1	99.25	99.322	99.472	99.547	99.55	99.543	99.55	99.547	99.55	99.622	99.607	99.622	99.622	99.618	99.686	99.7	99.764	99.764	99.775	99.771	99.771	99.843	99.843	99.85	99.846	99.85	99.843	99.843	99.846	99.843	99.843	99.85	99.85	99.85	99.85	99.846	99.846	99.843	99.846	99.846	99.843	99.843	99.843	99.843	99.843	99.843
BetaCoV/USA/TX1/2020|EPI_ISL_411956 translation	100	98.943	99.1	99.25	99.322	99.472	99.547	99.55	99.543	99.55	99.547	99.55	99.622	99.607	99.622	99.622	99.618	99.686	99.7	99.764	99.764	99.775	99.771	99.771	99.843	99.843	99.85	99.846	99.85	99.843	99.843	99.846	99.843	99.843	99.85	99.85	99.85	99.85	99.846	99.846	99.843	99.846	99.846	99.843	99.843	99.843	99.843	99.843	99.843
BetaCoV/USA/WA1-A12/2020|EPI_ISL_407214 translation	100	98.943	99.1	99.25	99.322	99.472	99.547	99.55	99.543	99.55	99.547	99.55	99.622	99.607	99.622	99.622	99.618	99.686	99.7	99.764	99.764	99.775	99.771	99.771	99.843	99.843	99.85	99.846	99.85	99.843	99.843	99.846	99.843	99.843	99.85	99.85	99.85	99.85	99.846	99.846	99.843	99.846	99.846	99.843	99.843	99.843	99.843	99.843	99.843
BetaCoV/USA/WA1-F6/2020|EPI_ISL_407215 translation	100	98.943	99.1	99.25	99.322	99.472	99.547	99.55	99.543	99.55	99.547	99.55	99.622	99.607	99.622	99.622	99.618	99.686	99.7	99.764	99.764	99.775	99.771	99.771	99.843	99.843	99.85	99.846	99.85	99.843	99.843	99.846	99.843	99.843	99.85	99.85	99.85	99.85	99.846	99.846	99.843	99.846	99.846	99.843	99.843	99.843	99.843	99.843	99.843
BetaCoV/USA/WA1/2020|EPI_ISL_404895 translation	100	98.943	99.1	99.25	99.322	99.472	99.547	99.55	99.543	99.55	99.547	99.55	99.622	99.607	99.622	99.622	99.618	99.686	99.7	99.764	99.764	99.775	99.771	99.771	99.843	99.843	99.85	99.846	99.85	99.843	99.843	99.846	99.843	99.843	99.85	99.85	99.85	99.85	99.846	99.846	99.843	99.846	99.846	99.843	99.843	99.843	99.843	99.843	99.843
BetaCoV/USA/WA2/2020|EPI_ISL_412970 translation	100	98.943	99.1	99.25	99.322	99.472	99.547	99.55	99.543	99.55	99.547	99.55	99.622	99.607	99.622	99.622	99.618	99.686	99.7	99.764	99.764	99.775	99.771	99.771	99.843	99.843	99.85	99.846	99.85	99.843	99.843	99.846	99.843	99.843	99.85	99.85	99.85	99.85	99.846	99.846	99.843	99.846	99.846	99.843	99.843	99.843	99.843	99.843	99.843
BetaCoV/USA/WI1/2020|EPI_ISL_408670 translation	100	98.943	99.1	99.25	99.322	99.472	99.547	99.55	99.543	99.55	99.547	99.55	99.622	99.607	99.622	99.622	99.618	99.686	99.7	99.764	99.764	99.775	99.771	99.771	99.843	99.843	99.85	99.846	99.85	99.843	99.843	99.846	99.843	99.843	99.85	99.85	99.85	99.85	99.846	99.846	99.843	99.846	99.846	99.843	99.843	99.843	99.843	99.843	99.843
BetaCoV/Vietnam/VR03-38142/2020|EPI_ISL_408668 translation	100	98.943	99.1	99.25	99.322	99.472	99.547	99.55	99.543	99.55	99.547	99.55	99.622	99.607	99.622	99.622	99.618	99.686	99.7	99.764	99.764	99.775	99.771	99.771	99.843	99.843	99.85	99.846	99.85	99.843	99.843	99.846	99.843	99.843	99.85	99.85	99.85	99.85	99.846	99.846	99.843	99.846	99.846	99.843	99.843	99.843	99.843	99.843	99.843
BetaCoV/Wuhan-Hu-1/2019|EPI_ISL_402125 translation	100	98.943	99.1	99.25	99.322	99.472	99.547	99.55	99.543	99.55	99.547	99.55	99.622	99.607	99.622	99.622	99.618	99.686	99.7	99.764	99.764	99.775	99.771	99.771	99.843	99.843	99.85	99.846	99.85	99.843	99.843	99.846	99.843	99.843	99.85	99.85	99.85	99.85	99.846	99.846	99.843	99.846	99.846	99.843	99.843	99.843	99.843	99.843	99.843
BetaCoV/Wuhan/IPBCAMS-WH-01/2019|EPI_ISL_402123 translation	100	98.943	99.1	99.25	99.322	99.472	99.547	99.55	99.543	99.55	99.547	99.55	99.622	99.607	99.622	99.622	99.618	99.686	99.7	99.764	99.764	99.775	99.771	99.771	99.843	99.843	99.85	99.846	99.85	99.843	99.843	99.846	99.843	99.843	99.85	99.85	99.85	99.85	99.846	99.846	99.843	99.846	99.846	99.843	99.843	99.843	99.843	99.843	99.843
BetaCoV/Wuhan/IPBCAMS-WH-02/2019|EPI_ISL_403931 translation	100	98.943	99.1	99.25	99.322	99.472	99.547	99.55	99.543	99.55	99.547	99.55	99.622	99.607	99.622	99.622	99.618	99.686	99.7	99.764	99.764	99.775	99.771	99.771	99.843	99.843	99.85	99.846	99.85	99.843	99.843	99.846	99.843	99.843	99.85	99.85	99.85	99.85	99.846	99.846	99.843	99.846	99.846	99.843	99.843	99.843	99.843	99.843	99.843
BetaCoV/Wuhan/IPBCAMS-WH-03/2019|EPI_ISL_403930 translation	100	98.943	99.1	99.25	99.322	99.472	99.547	99.55	99.543	99.55	99.547	99.55	99.622	99.607	99.622	99.622	99.618	99.686	99.7	99.764	99.764	99.775	99.771	99.771	99.843	99.843	99.85	99.846	99.85	99.843	99.843	99.846	99.843	99.843	99.85	99.85	99.85	99.85	99.846	99.846	99.843	99.846	99.846	99.843	99.843	99.843	99.843	99.843	99.843
BetaCoV/Wuhan/IPBCAMS-WH-04/2019|EPI_ISL_403929 translation	100	98.943	99.1	99.25	99.322	99.472	99.547	99.55	99.543	99.55	99.547	99.55	99.622	99.607	99.622	99.622	99.618	99.686	99.7	99.764	99.764	99.775	99.771	99.771	99.843	99.843	99.85	99.846	99.85	99.843	99.843	99.846	99.843	99.843	99.85	99.85	99.85	99.85	99.846	99.846	99.843	99.846	99.846	99.843	99.843	99.843	99.843	99.843	99.843
BetaCoV/Wuhan/IPBCAMS-WH-05/2020|EPI_ISL_403928 translation	100	98.943	99.1	99.25	99.322	99.472	99.547	99.55	99.543	99.55	99.547	99.55	99.622	99.607	99.622	99.622	99.618	99.686	99.7	99.764	99.764	99.775	99.771	99.771	99.843	99.843	99.85	99.846	99.85	99.843	99.843	99.846	99.843	99.843	99.85	99.85	99.85	99.85	99.846	99.846	99.843	99.846	99.846	99.843	99.843	99.843	99.843	99.843	99.843
BetaCoV/Wuhan/IVDC-HB-01/2019|EPI_ISL_402119 translation	100	98.943	99.1	99.25	99.322	99.472	99.547	99.55	99.543	99.55	99.547	99.55	99.622	99.607	99.622	99.622	99.618	99.686	99.7	99.764	99.764	99.775	99.771	99.771	99.843	99.843	99.85	99.846	99.85	99.843	99.843	99.846	99.843	99.843	99.85	99.85	99.85	99.85	99.846	99.846	99.843	99.846	99.846	99.843	99.843	99.843	99.843	99.843	99.843
BetaCoV/Wuhan/IVDC-HB-04/2020|EPI_ISL_402120 translation	100	98.943	99.1	99.25	99.322	99.472	99.547	99.55	99.543	99.55	99.547	99.55	99.622	99.607	99.622	99.622	99.618	99.686	99.7	99.764	99.764	99.775	99.771	99.771	99.843	99.843	99.85	99.846	99.85	99.843	99.843	99.846	99.843	99.843	99.85	99.85	99.85	99.85	99.846	99.846	99.843	99.846	99.846	99.843	99.843	99.843	99.843	99.843	99.843
[truncated: 86 more rows]
[truncated: 1,053 more columns]
