# Supplementary material for: Immunogenicity of a DNA vaccine candidate for COVID-19
Source: Nat Commun. 2020 May 20;11:2601. doi: 10.1038/s41467-020-16505-0 (PMC7239918; doi:10.1038/s41467-020-16505-0)
Supplement: Supplementary file 5 — Supplementary Data 2 [file 41467_2020_16505_MOESM5_ESM.xlsx]

## Sheet: Day 4
Mouse IFNg ELISpot Responses for individual mice and peptide pool
	SARS-CoV-2 Pool #1						SARS-CoV-2 Pool #2						SARS-CoV-2 Pool #3						SARS-CoV-2 Pool #4						SARS-CoV-2 Pool #5
	Mouse						Mouse						Mouse						Mouse						Mouse
	1	2	3	4	5		1	2	3	4	5		1	2	3	4	5		1	2	3	4	5		1	2	3	4	5
pVax1	18.3333	13.3333	6.66667	6.66667	13.3333		3.33333	3.33333	0	1.66667	16.6667		8.33333	13.3333	6.66667	13.3333	13.3333		8.33333	3.33333	8.33333	15	0		15	6.66667	5	1.66667	5
INO-4800 2.5μg	11.6667	10	6.66667	1.66667	13.3333		10	6.66667	1.66667	5	8.33333		5	8.33333	10	0	15		6.66667	0	6.66667	0	15		3.33333	0	5	0	1.66667
INO-4800 10μg	3.33333	15	18.3333	5	0		3.33333	3.33333	-3.33333	0	0		1.66667	11.6667	18.3333	3.33333	1.66667		5	6.66667	0	5	0		0	1.66667	5	0	0
	SARS-CoV-1 Pool #1						SARS-CoV-1 Pool #2						SARS-CoV-1 Pool #3						SARS-CoV-1 Pool #4						SARS-CoV-1 Pool #5
	Mouse						Mouse						Mouse						Mouse						Mouse
	1	2	3	4	5		1	2	3	4	5		1	2	3	4	5		1	2	3	4	5		1	2	3	4	5
pVax1	1.66667	0	0	0	3.33333		11.6667	11.6667	0	0	0		0	0	0	0	1.66667		5	0	0	0	1.66667		6.66667	35	1.66667	1.66667	16.6667
INO-4800 2.5μg	6.66667	0	5	0	0		6.66667	0	5	0	1.66667		6.66667	0	1.66667	0	0		6.66667	0	0	3.33333	0		11.6667	3.33333	13.3333	18.3333	1.66667
INO-4800 10μg	0	13.3333	0	0	0		0	8.33333	3.33333	0	0		0	13.3333	0	0	1.66667		0	13.3333	0	0	0		3.33333	20	20	0	0

## Sheet: Day 7
Mouse IFNg ELISpot Responses for individual mice and peptide pool
	SARS-CoV-2 Pool #1						SARS-CoV-2 Pool #2						SARS-CoV-2 Pool #3						SARS-CoV-2 Pool #4						SARS-CoV-2 Pool #5
	Mouse						Mouse						Mouse						Mouse						Mouse
	1	2	3	4	5		1	2	3	4	5		1	2	3	4	5		1	2	3	4	5		1	2	3	4	5
pVax1	0	0	0	0	11.6667		0	0	0	5	5		0	3.33333	5	0	10		0	0	16.6667	0	5		0	1.66667	8.33333	5	3.33333
INO-4800 2.5μg	0	15	8.33333	11.6667	40		6.66667	50	35	131.667	150		6.66667	161.667	35	75	111.667		3.33333	11.6667	0	1.66667	46.6667		0	16.6667	10	15	81.6667
INO-4800 10μg	36.6667	58.3333	60	68.3333	48.3333		228.333	81.6667	66.6667	145	78.3333		196.667	466.667	416.667	91.6667	206.667		26.6667	10	88.3333	23.3333	10		46.6667	50	48.3333	83.3333	123.333
	SARS-CoV-1 Pool #1						SARS-CoV-1 Pool #2						SARS-CoV-1 Pool #3						SARS-CoV-1 Pool #4						SARS-CoV-1 Pool #5
	Mouse						Mouse						Mouse						Mouse						Mouse
	1	2	3	4	5		1	2	3	4	5		1	2	3	4	5		1	2	3	4	5		1	2	3	4	5
pVax1	0	0	1.66667	3.33333	0		3.33333	0	6.66667	0	8.33333		0	6.66667	8.33333	0	0		0	0	11.6667	0	0		6.66667	6.66667	20	0	18.3333
INO-4800 2.5μg	5	3.33333	6.66667	1.66667	0		8.33333	0	1.66667	26.6667	3.33333		0	5	0	1.66667	46.6667		5	13.3333	0	20	66.6667		5	43.3333	13.3333	55	41.6667
INO-4800 10μg	0	8.33333	1.66667	3.33333	0		10	13.3333	10	11.6667	3.33333		18.3333	50	8.33333	13.3333	13.3333		30	15	51.6667	18.3333	10		53.3333	60	55	110	131.667

## Sheet: Day 10
Mouse IFNg ELISpot Responses for individual mice and peptide pool
	SARS-CoV-2 Pool #1						SARS-CoV-2 Pool #2						SARS-CoV-2 Pool #3						SARS-CoV-2 Pool #4						SARS-CoV-2 Pool #5
	Mouse						Mouse						Mouse						Mouse						Mouse
	1	2	3	4	5		1	2	3	4	5		1	2	3	4	5		1	2	3	4	5		1	2	3	4	5
pVax1	0	16.6667	8.33333	0	6.66667		0	18.3333	0	0	21.6667		0	16.6667	5	0	10		3.33333	0	1.66667	0	10		0	3.33333	3.33333	0	10
INO-4800 2.5μg	36.6667	13.3333	36.6667	73.3333	25		365	588.333	225	720	110		408.333	270	150	285	141.667		26.6667	45	15	55	51.6667		26.6667	135	78.3333	395	10
INO-4800 10μg	73.3333	115	80	133.333	91.6667		953.333	870	575	736.667	1010		578.333	720	1056.67	743.333	626.667		95	75	101.667	75	66.6667		91.6667	505	510	758.333	325
	SARS-CoV-1 Pool #1						SARS-CoV-1 Pool #2						SARS-CoV-1 Pool #3						SARS-CoV-1 Pool #4						SARS-CoV-1 Pool #5
	Mouse						Mouse						Mouse						Mouse						Mouse
	1	2	3	4	5		1	2	3	4	5		1	2	3	4	5		1	2	3	4	5		1	2	3	4	5
pVax1	3.33333	5	0	3.33333	0		3.33333	10	6.66667	8.33333	0		0	1.66667	3.33333	10	1.66667		1.66667	1.66667	1.66667	20	6.66667		0	13.3333	8.33333	13.3333	11.6667
INO-4800 2.5μg	0	16.6667	3.33333	0	0		10	11.6667	1.66667	38.3333	28.3333		23.3333	93.3333	13.3333	23.3333	23.3333		55	66.6667	18.3333	50	6.66667		43.3333	203.333	66.6667	401.667	11.6667
INO-4800 10μg	0	3.33333	3.33333	0	5		18.3333	26.6667	71.6667	130	63.3333		33.3333	58.3333	56.6667	88.3333	53.3333		86.6667	88.3333	156.667	98.3333	61.6667		118.333	243.333	501.667	618.333	355

## Sheet: Day 14
Mouse IFNg ELISpot Responses for individual mice and peptide pool
	MERS-CoV Pool #1						MERS-CoV Pool #2						MERS-CoV Pool #3						MERS-CoV Pool #4						MERS-CoV Pool #5
	Mouse						Mouse						Mouse						Mouse						Mouse
	1	2	3	4	5		1	2	3	4	5		1	2	3	4	5		1	2	3	4	5		1	2	3	4	5
pVax1	0	3.33333	1.66667	3.33333	0		5	3.33333	3.33333	10	0		0	6.66667	1.66667	1.66667	0		0	5	5	0	5		0	0	0	3.33333	0
INO-4800 2.5μg	5	0	0	5	0		6.66667	0	11.6667	1.66667	3.33333		6.66667	0	0	0	8.33333		6.66667	0	3.33333	10	6.66667		3.33333	0	0	5	10
INO-4800 10μg	13.3333	5	0	75	3.33333		1.66667	0	1.66667	6.66667	0		11.6667	0	6.66667	6.66667	8.33333		1.66667	1.66667	0	1.66667	13.3333		5	3.33333	0	5	0
