# Supplementary material for: Immunogenicity of a DNA vaccine candidate for COVID-19
Source: Nat Commun. 2020 May 20;11:2601. doi: 10.1038/s41467-020-16505-0 (PMC7239918; doi:10.1038/s41467-020-16505-0)
Supplement: Supplementary file 6 — Source data [file 41467_2020_16505_MOESM6_ESM.xlsx]

## Sheet: Figure 2b
Figure 2. Design and expression of COVID-19 synthetic DNA vaccine constructs. Comparison of SARS-CoV-2, SARS-CoV and MERS-CoV spike glycoproteins.
b. RT-PCR assay of RNA extracts from COS-7 cells transfected in duplicate with pGX9501 & pGX9503. Extracted RNA was analyzed by RT-PCR using PCR assays designed for each target and for COS-7 β-Actin mRNA, used as an internal expression normalization gene. Delta CT (∆ CT) was calculated as the CT of the target minus the CT of β-Actin for each transfection concentration and is plotted against the l…
			DNA transfection amount (log ng)	∆CT (β-Actin - 9501)			∆CT (β-Actin - 9503)
				Rep 1	Rep 2	Mean	Rep 1	Rep 2	Mean
			1.94448	5.01465	4.59713	4.80589	6.28816	6.70636	6.49726
			1.64345	7.48211	6.65797	7.07004	7.52551	8.52033	8.02292
			1.34242	7.45928	7.64172	7.5505	8.92893	8.8968	8.91287
			1.04139	8.42163	8.33814	8.37989	10.5551	10.9031	10.7291

## Sheet: Figure 2c
Figure 2. Design and expression of COVID-19 synthetic DNA vaccine constructs
c. Analysis of in vitro expression of Spike protein after transfection of 293T cells with pGX9501, pGX9503 or MOCK plasmid by Western blot. 293T cell lysates were resolved on a gel and probed with a polyclonal anti-SARS Spike Protein. Blots were stripped then probed with an anti-β-actin loading control.
Top of each Western blot image:
Lane 1	Kaleidoscope Prestained Marker (Biorad #1610377)	7.5ul loaded
Lane 2	pGX9503	30ug loaded
Lane 3	pGX9501 (INO-4800)
Lane 4	Mock Transfected
Lane 5	pGX9503
Lane 6	pGX9501 (INO-4800)
Lane 7	Mock Transfected
Lane 8	Recombinant SARS CTD Protein
	left blot top:
Primary Ab	Anti-SARS Spike Protein (ThermoFisher PA1-41165)	(1:500)
Secondary Ab	Anti-Rabbit HRP (Bethyl Labs #A120-101P	(1:10,000)
	Right Blot (Top - same lane order as left blot)
Primary Ab	Beta-Actin HRP (Santa Cruz Biotech #sc-47778 HRP)	(1:2000)
Bottom of each Western blot image:
	left blot bottom:
Lane 1	Kaleidoscope Prestained Marker (Biorad #1610377)	7.5ul loaded
Lane 2	pGX9503	30ug loaded
Lane 3	pGX9501 (INO-4800)
Lane 4	Mock Transfected
Lane 5	pGX9503
Lane 6	pGX9501 (INO-4800)
Lane 7	Mock Transfected
Lane 8	Recombinant SARS CTD Protein
	left bottom blot:
Primary Ab	Anti-SARS Spike Protein (Origene TA337053)	(1:500)
Secondary Ab	Anti-Mouse HRP (Bethyl Labs #A90-160P	(1:10,000)
	right bottom blot (same lane order as left bottom blot):
Primary Ab	Beta-Actin HRP (Santa Cruz Biotech #sc-47778 HRP)	(1:2000)

## Sheet: Figure 2d
Figure 2. Design and expression of COVID-19 synthetic DNA vaccine constructs
d. In vitro immunofluorescent staining of 293T cells transfected with 3µg/well of pGX9501, pGX9503 or pVax (empty control vector). Expression of Spike protein was measured with polyclonal anti-SARS Spike Protein IgG and anti-IgG secondary (green). Cell nuclei were counterstained with DAPI (blue). Images were captured using ImageXpress Pico automated cell imaging system. Scale bars are 80.15 µm (l…
																right image
																pGX9501
																	left (pVAX)
																	middle
																	pGX9503

## Sheet: Figure 3a
Figure 3. Humoral responses to SARS-CoV-2 and SARS-CoV antigens in BALB/c mice after a single dose of INO-4800
(a) Protein antigen binding of IgG at 1:50 and 1:250 serum dilutions from mice at day 14 immunized with 25 µg of INO-4800 or pVAX. Data shown represent mean OD450 nm values (mean+SD) for each group of mice.
		SARS-CoV-2 S1			SARS-CoV-2 S1+S2			SARS-CoV-2 RBD			SARS-CoV-S1			SARS-CoV S (1-1190)			SARS-CoV S (C-term)
Control	1:50	0.1535	0.1625	0.1395	0.406	0.2825	0.1955	0.241	0.387	0.2545	0.8455	0.8265	0.9175	0.294	0.2865	0.2835	0.3805	0.4555	0.436
	1:250	0.0655	0.0715	0.0605	0.125	0.11	0.098	0.0645	0.088	0.06	0.384	0.347	0.4805	0.15	0.15	0.141	0.0805	0.092	0.0755
INO-4800	1:50	3.0795	3.0025	2.6535	3.2915	3.357	3.295	3.324	3.077	3.209	0.9355	1.6995	1.0385	0.4525	0.665	0.3665	0.631	0.5365	0.543
	1:250	1.636	1.366	1.256	2.3935	2.29	2.836	1.974	1.5525	2.1095	0.3705	0.715	0.519	0.15	0.217	0.155	0.106	0.0775	0.131

## Sheet: Figure 3b
Figure 3. Humoral responses to SARS-CoV-2 and SARS-CoV antigens in BALB/c mice after a single dose of INO-4800
(b) SARS-CoV-2 S1+2 protein antigen binding of IgG in serial serum dilutions from mice at day 14. Data shown represent mean OD450 nm values
		Individual Animal SARS-CoV-2 Spike S1+S2 IgG Binding Titrations - OD450
	Treatment Group	25 μg INO-4800
	Study Day	Day 0								Day 14
	Animal ID	401	402	403	404	405	406	407	408	401	402	403	404	405	406	407	408
	50	0.0815	0.0675	0.1785	0.0485	0.0595	0.063	0.074	0.0705	1.222	1.5035	1.235	1.493	0.762	0.7455	0.9415	1.099
	150	0.05	0.073	0.138	0.0435	0.056	0.0485	0.0565	0.0495	0.7945	1.2615	0.757	0.95	0.38	0.3735	0.5015	0.674
	450	0.065	0.0535	0.058	0.0415	0.045	0.0445	0.093	0.046	0.43	0.647	0.391	0.487	0.191	0.1985	0.2715	0.356
	1350	0.0685	0.046	0.053	0.0435	0.0445	0.0435	0.078	0.045	0.231	0.382	0.176	0.283	0.094	0.107	0.137	0.1865
	4050	0.0615	0.0465	0.056	0.042	0.045	0.0425	0.0685	0.043	0.1415	0.243	0.092	0.131	0.0625	0.08	0.076	0.0975
	12150	0.043	0.0465	0.0655	0.0415	0.046	0.042	0.064	0.043	0.0635	0.191	0.062	0.082	0.05	0.0875	0.0545	0.064
	36450	0.0505	0.041	0.062	0.0405	0.044	0.0415	0.051	0.0415	0.054	0.088	0.05	0.1115	0.044	0.0455	0.0475	0.0505
	109350	0.043	0.04	0.0895	0.0415	0.0435	0.041	0.0425	0.041	0.0445	0.0485	0.044	0.095	0.0425	0.0445	0.0435	0.0435
	328050	0.0425	0.0405	0.0905	0.0415	0.043	0.0405	0.056	0.042	0.042	0.044	0.044	0.079	0.042	0.073	0.0435	0.0455
	984150	0.044	0.046	0.098	0.064	0.044	0.042	0.053	0.0425	0.042	0.0425	0.0545	0.059	0.0425	0.06	0.0425	0.042
	Treatment Group	2.5 μg INO-4800
	Study Day	Day 0								Day 14
	Animal ID	409	410	411	412	413	414	415	416	409	410	411	412	413	414	415	416
	50	0.069	0.0645	0.055	0.065	0.0745	0.065	0.101	0.099	1.251	0.073	0.6845	1.6495	0.737	1.037	0.6245	1.3625
	150	0.075	0.0485	0.059	0.0495	0.062	0.0495	0.057	0.0505	0.71	0.0515	0.3035	1.099	0.3555	0.5775	0.2575	0.851
	450	0.0875	0.046	0.0895	0.0455	0.07	0.045	0.0465	0.0445	0.3595	0.048	0.1475	0.6345	0.179	0.2865	0.13	0.5085
	1350	0.057	0.043	0.0835	0.044	0.067	0.0435	0.045	0.043	0.1755	0.045	0.082	0.299	0.0935	0.1405	0.0715	0.235
	4050	0.053	0.0415	0.0595	0.0435	0.0445	0.0425	0.0425	0.042	0.0845	0.043	0.057	0.18	0.062	0.079	0.052	0.1195
	12150	0.0505	0.0415	0.0525	0.0425	0.0435	0.0415	0.0425	0.041	0.055	0.042	0.0475	0.0905	0.05	0.0535	0.0475	0.0705
	36450	0.0485	0.041	0.046	0.0415	0.0445	0.041	0.0435	0.041	0.045	0.0415	0.048	0.064	0.0455	0.045	0.044	0.0515
	109350	0.0445	0.041	0.0435	0.0415	0.042	0.041	0.042	0.041	0.0425	0.0415	0.042	0.054	0.043	0.0425	0.0425	0.0455
	328050	0.057	0.0415	0.0445	0.042	0.046	0.041	0.0445	0.041	0.042	0.042	0.0425	0.0435	0.043	0.0415	0.042	0.043
	984150	0.0445	0.041	0.046	0.044	0.052	0.041	0.0455	0.041	0.042	0.042	0.0455	0.0425	0.0425	0.0415	0.043	0.042
	Treatment Group	pVax
	Study Day	Day 0								Day 14
	Animal ID	433	434	435	436	437	438	439	440	433	434	435	436	437	438	439	440
	50	0.086	0.0615	0.097	0.06	0.1225	0.0705	0.058	0.0635	0.068	0.076	0.06	0.0685	0.102	0.078	0.066	0.0935
	150	0.0545	0.0465	0.0805	0.0495	0.05	0.0525	0.048	0.044	0.05	0.049	0.0515	0.0495	0.0445	0.052	0.048	0.0465
	450	0.0485	0.044	0.1365	0.046	0.0455	0.0465	0.0495	0.0415	0.0455	0.046	0.0655	0.0545	0.0435	0.0475	0.0435	0.0425
	1350	0.106	0.043	0.067	0.046	0.048	0.043	0.0515	0.041	0.044	0.044	0.0445	0.0435	0.0735	0.0435	0.0415	0.0415
	4050	0.0585	0.043	0.079	0.0475	0.045	0.0425	0.0485	0.0405	0.0435	0.042	0.0485	0.0425	0.044	0.0425	0.049	0.041
	12150	0.072	0.042	0.1085	0.055	0.044	0.0415	0.0505	0.041	0.0425	0.0415	0.0435	0.0445	0.0445	0.0415	0.0405	0.0985
	36450	0.046	0.041	0.0855	0.041	0.044	0.042	0.043	0.04	0.042	0.0435	0.055	0.041	0.043	0.041	0.0405	0.0415
	109350	0.0555	0.0415	0.0575	0.041	0.0425	0.041	0.043	0.04	0.0415	0.0415	0.042	0.0425	0.0415	0.042	0.041	0.042
	328050	0.0625	0.041	0.0525	0.041	0.044	0.0415	0.0415	0.0415	0.041	0.0445	0.0415	0.042	0.0415	0.0425	0.0405	0.041
	984150	0.0485	0.041	0.061	0.042	0.0435	0.042	0.046	0.0405	0.042	0.0415	0.043	0.042	0.0425	0.0425	0.041	0.0415

## Sheet: Figure 3c
Figure 3. Humoral responses to SARS-CoV-2 and SARS-CoV antigens in BALB/c mice after a single dose of INO-4800
(c) SARS-CoV-2 S1+2 protein antigen binding titer from mice at day 14.
	INO-4800 25ug			INO-4800 2.5ug			pVAX
	Animal ID	EPT		Animal ID	EPT		Animal ID	EPT
	401	1350		409	1350		433	1
	402	12150		410	1		434	1
	403	1350		411	150		435	1
	404	1350		412	4050		436	1
	405	450		413	150		437	1
	406	450		414	450		438	1
	407	450		415	150		439	1
	408	1350		416	1350		440	1

## Sheet: Figure 3d
Figure 3. Humoral responses to SARS-CoV-2 and SARS-CoV antigens in BALB/c mice after a single dose of INO-4800
(d) SARS-CoV-2 RBD protein antigen binding of IgG in serial serum dilutions from mice at day 14. Data shown represent mean OD450 nm values
	Dilution	pVax1 M1	pVax1 M2	pVax1 M3	pVax1 M4	pVax1 M5		INO-4800 M1		INO-4800 M2		INO-4800 M3		INO-4800 M4		INO-4800 M5			INO-4800 M1		INO-4800 M2		INO-4800 M3		INO-4800 M4		INO-4800 M5
	100	0.234	0.3635	0.3405	0.367	0.27		1.376	1.361	0.925	0.901	1.146	0.923	0.888	0.628	0.87	0.732		1.1315	1.1115	1.0355	1.0015	1.1585	1.2705	1.2335	1.1085	1.0035	1.0855
	200	0.154	0.1315	0.1025	0.112	0.105		0.719	0.77	0.286	0.326	0.664	0.631	0.409	0.37	0.394	0.429		0.7755	0.8755	0.6395	0.6305	0.8955	0.9705	1.0005	0.8925	0.8855	0.9025
	400	0.149	0.0745	0.0575	0.049	0.043		0.22	0.232	0.099	0.106	0.184	0.184	0.146	0.144	0.156	0.145		0.3525	0.4255	0.2525	0.2485	0.3235	0.3245	0.4675	0.4645	0.3705	0.3525
	800	0.147	0.0665	0.0535	0.017	0.016		0.117	0.1	0.056	0.058	0.082	0.08	0.072	0.069	0.078	0.085		0.1875	0.2175	0.1375	0.1375	0.1575	0.1615	0.2575	0.2475	0.1875	0.1785
	1600	0.143	0.0595	0.0555	0.011	0.004		0.064	0.054	0.034	0.035	0.044	0.044	0.04	0.04	0.048	0.041		0.1165	0.1155	0.0705	0.0665	0.0805	0.0825	0.1195	0.1175	0.0945	0.0845
	3200	0.057	0.0625	0.0575	0.009	0.006		0.046	0.026	0.023	0.023	0.031	0.029	0.027	0.029	0.032	0.051		0.0695	0.0585	0.0395	0.0375	0.0455	0.0445	0.0565	0.0665	0.0515	0.0565

## Sheet: Figure 3e
Figure 3. Humoral responses to SARS-CoV-2 and SARS-CoV antigens in BALB/c mice after a single dose of INO-4800
(e) SARS-CoV-2 RBD protein antigen binding titer from mice at day 14.
		Endpoint titer
	Timepoint	pVax1						INO-4800 2.5ug						INO-4800 10ug
	Day 14	1	1	1	1	1		3200	1600	1600	1600	3200		3200	3200	3200	3200	3200

## Sheet: Figure 4a
Figure 4. Neutralizing antibody responses after immunization of INO-4800.
(a) Neutralization ID50 (mean±SD) in naïve and INO-4800 immunized mice
	Neutralization ID50
	Naive	INO-4800
	8	87
	8	129
	8	147
	8	43
	8	55

## Sheet: Figure 4b
Figure 4. Neutralizing antibody responses after immunization of INO-4800.
(b) Relative luminescence units (RLU) for sera from naive mice (green) and mice vaccinated with INO-4800 (red)
		Relative Luciferase Units (RLU) (run in duplicates per mouse)
	Dilution	Naive M1		Naive M2		Naive M3		Naive M4		Naive M5		INO-4800 M1		INO-4800 M2		INO-4800 M3		INO-4800 M4		INO-4800 M5
	4.5e-05	27545	25294	26616	17411	21116	21606	27114	23636	26925	20064	21685	13434	13356	17890	15087	14533	16520	16173	20559	11325
	0.00013	21201	21201	19352	21647	20644	19334	21828	23842	26925	20064	21546	13345	13370	17435	14899	14732	16520	16234	13063	10851
	0.00041	23052	25276	22579	18830	24169	26476	18989	22005	21828	23842	21667	13511	13440	175321	14924	14788	16779	16345	8790	14784
	0.0012	26429	29642	25539	25288	24764	28237	27226	35321	26908	27712	21675	13548	13290	17540	14922	14721	16569	16145	10917	8024
	0.0037	36741	33840	33208	27078	35783	32404	26908	27712	26925	20064	21685	13513	13390	17590	14924	14763	16819	16183	6307	10314
	0.011	37515	38441	30729	34178	41646	35364	35323	27486	25734	35057	12902	14418	11206	12174	10050	10805	11839	14103	3051	5837
	0.033	45692	48134	61930	65022	58569	65525	63985	59926	45891	38508	5317	10204	5787	4883	8592	4815	11570	12667	4489	4784
	0.1	70433	77635	61530	97498	109227	94809	69882	70620	70544	61607	4769	3855	1779	1934	2681	3044	5024	3764	570	259

[truncated: 17 more sheets: Figure 5a, Figure 5b, Figure 6a, Figure 6b , Figure 6c, Figure 6d, Figure 6e, Figure 7a, Figure 7b, Figure 7c, Figure 7d, Figure 8a, Figure 8b, Figure 8c, Figure 9a, Supplemental Figure 1, Supplemental Figure 3]
